# Supplementary material for: Paleodietary reconstruction of endemic rodents from the precolumbian Dominican Republic: Discriminating wild feeding behavior from diets linked to human niche construction activities
Source: Int J Osteoarchaeol. 2022 Aug 7;32(5):976–95. doi: 10.1002/oa.3149 (PMC9804766; doi:10.1002/oa.3149)
Supplement: Supplementary file 1 — Table S1. Hispaniolan isotopic foodweb values [file OA-32-976-s001.xlsx]

## Sheet: Pestle 2010 food source tables
Taxonomic/English/Spanish/tissue	Tissue	Source	Location	Location	Date	Pathway	wt%C	wt%N	C:N	δ13C	δ13Cadjusted	δ15N	Adjustments	Cluster	Food Group
Agave antillarum Century Plant Maguey Root		4	Plaza Mercado	Ponce	1	CAM	45.81	-	-	-12.87	-11.37	-	a	2	CAM
Agave antillarum Century Plant Maguey Leaf		4	Plaza Mercado	Rio Piedras	1	CAM	39.46	-	-	-13.53	-12.03	-	a	2	CAM
Agave antillarum Century Plant Maguey Leaf		4	Plaza Mercado	Santurce	1	CAM	37.63	0.95	46.21	-12.40	-10.9	-	a	2	CAM
Amaranthus Amaranth Amaranto Leaf		4	Ponce		1	C4	42.11	5.06	9.71	-14.02	-12.52	13.02	a	2	C4
Ananas comosus Pineapple Piña Fruit		4	Maní		1	CAM	37.74	3.52	12.51	-14.66	-13.16	6.74	a	2	CAM
Ananas comosus Pineapple Piña Fruit		4	Plaza Mercado	Rio Piedras	1	CAM	39.22	-	-	-13.14	-11.64	-	a	2	CAM
Ananas comosus Pineapple Piña Fruit		4	Plaza Mercado	Rio Piedras	1	CAM	40.20	-	-	-12.93	-11.43	-	a	2	CAM
Annona muricata Soursop Guanabana Fruit		4	Tibes		1	C3	45.08	2.56	20.54	-26.31	-24.81	2.73	a	1	C3
Annona muricata Soursop Guanabana Fruit		4	Ponce		1	C3	41.70	-	-	-27.97	-26.47	-	a	1	C3
Annona muricata Soursop Guanabana Fruit		4	Plaza Mercado	Rio Piedras	1	C3	40.97	0.82	58.29	-28.88	-27.38	-	a	1	C3
Annona reticulate Custard-apple Corazón Fruit		4	Tibes		1	C3	53.41	2.78	22.41	-28.68	-27.18	1.4	a	1	C3
Annona squamosa Sugar apple Anón Fruit		4	Tibes		1	C3	50.28	1.07	54.82	-27.67	-26.17	-	a	1	C3
Arachis hypogaea Peanut Maní Nut		4	Añasco		1	C3	58.33	5.12	13.29	-25.82	-24.32	0.58	a	1	C3
Arachis hypogaea Peanut Maní Nut		4	Añasco		1	C3	58.16	4.68	14.50	-26.62	-25.12	0.1	a	1	C3
Arachis hypogaea Peanut Maní Nut		4	Añasco		1	C3	56.45	4.69	14.04	-28.60	-27.1	-0.07	a	1	C3
Bixa orellana Annatto Achiote/guayabota Seed		4	Tibes		1	C3	44.62	1.30	40.04	-27.56	-26.06	2.59	a	1	C3
Capiscum sp. Chile peppers Ají Fruit		4	Plaza Mercado	Ponce	1	C3	42.67	1.93	25.79	-25.21	-23.71	2.92	a	1	C3
Capiscum sp. Chile peppers Ají Fruit		4	Plaza Mercado	Ponce	1	C3	43.14	1.72	29.26	-26.90	-25.4	3.53	a	1	C3
Capiscum sp. Chile peppers Ají Fruit		4	Ponce		1	C3	47.81	2.35	23.74	-24.61	-23.11	9.24	a	1	C3
Carica papaya Papaya Papaya/lechosa Fruit		4	Plaza Mercado	Ponce	1	C3	38.25	-	-	-25.89	-24.39	-	a	1	C3
Carica papaya Papaya Papaya/lechosa Fruit		4	Ponce		1	C3	38.27	1.11	40.22	-25.89	-24.39	-	a	1	C3
Carica papaya Papaya Papaya/lechosa Fruit		4	Maní		1	C3	38.87	0.96	47.24	-24.48	-22.98	-	a	1	C3
Cecropia peltata Trumpet-tree Yagrumo Leaf		4	Real Anon		1	C3	43.56	1.40	36.30	-28.41	-26.91	-	a	1	C3
Cecropia peltata Trumpet-tree Yagrumo Flower		4	Near Yauco		1	C3	42.74	3.16	15.78	-26.08	-24.58	6.41	a	1	C3
Cecropia peltata Trumpet-tree Yagrumo Leaf		5	Luquillo		1	C3	-	-	-	-29.9	-28.4	-	a	1	C3
Chenopodium Apazote Goosefoot Leaf		4	Tibes		1	C3	40.02	4.62	10.11	-29.08	-27.58	4.03	a	1	C3
Chrysobalanus icaco Cocoplum Jicaco Fruit		4	Tibes		1	C3	46.85	2.38	22.97	-26.30	-24.8	0.65	a	1	C3
Chrysobalanus icaco Cocoplum Jicaco Fruit		4	Loiza		1	C3	41.20	-	-	-26.54	-25.04	-	a	1	C3
Chrysobalanus icaco Cocoplum Jicaco Fruit		4	Loiza		1	C3	39.07	-	-	-28.07	-26.57	-	a	1	C3
Chrysobalanus icaco Cocoplum Jicaco Edible portion		3	Grand Turk		1	C3	-	-	-	-28.39	-26.89	4.78	a	1	C3
Chrysobalanus icaco Cocoplum Jicaco Edible portion		3	Grand Turk		1	C3	-	-	-	-27.20	-25.7	4.43	a	1	C3
Coccoloba uvifera Sea grape Uva de playa Fruit		4	La Guancha		1	C3	47.43	-	-	-25.67	-24.17	-	a	1	C3
Coccoloba uvifera Sea grape Uva de playa Fruit		4	La Guancha		1	C3	46.31	0.98	55.13	-24.33	-22.83	-	a	1	C3
Coccoloba uvifera Sea grape Uva de playa Fruit		4	Guanica		1	C3	46.06	1.17	45.93	-25.67	-24.17	-	a	1	C3
Coccoloba uvifera Sea grape Uva de playa Fruit		4	Loiza		1	C3	46.83	0.89	61.39	-29.51	-28.01	-	a	1	C3
Coccoloba uvifera Sea grape Uva de playa Edible portion		3	Grand Turk		1	C3	-	-	-	-23.65	-22.15	2.06	a	1	C3
Coccoloba uvifera Sea grape Uva de playa Edible portion		3	Grand Turk		1	C3	-	-	-	-23.36	-21.86	2.23	a	1	C3
Cresentia cujete Calabash Higuera Pulp		4	Tibes		1	C3	41.77	0.97	50.24	-24.77	-23.27	-	a	1	C3
Cresentia cujete Calabash Higuera Pulp		4	Tibes		1	C3	44.62	1.18	44.12	-28.52	-27.02	2.37	a	1	C3
Cucurbita pepo Pumpkin Calabaza Gourd		4	Plaza Mercado	Ponce	1	C3	39.07	2.14	21.30	-26.93	-25.43	2.5	a	1	C3
Cucurbita pepo Pumpkin Calabaza Gourd		4	Maní		1	C3	39.66	1.81	25.56	-25.41	-23.91	2.58	a	1	C3
Cucurbita pepo Pumpkin Calabaza Gourd		4	Maní		1	C3	41.54	0.85	57.02	-27.41	-25.91	-	a	1	C3
Dioscorea sp. Black yam		1	Belize		1	C3	-	-	-	-27.30	-25.8	2.8	a	1	C3
Dioscorea sp. Red yam		1	Belize		1	C3	-	-	-	-26.30	-24.8	3.7	a	1	C3
Dioscorea sp. White yam		1	Belize		1	C3	-	-	-	-27.00	-25.5	5.2	a	1	C3
Dioscorea sp. Yam		1	Cuba		1	C3	-	-	-	-25.10	-23.6	7.6	a	1	C3
Dioscorea sp. Yam		5	Luquillo		1	C3	-	-	-	-30.90	-29.4	-	a	1	C3
Fabeaceae Kidney bean Habichuela Bean		4	Añasco		1	C3	41.69	4.08	11.92	-26.44	-24.94	2.62	a	1	C3
Fabeaceae Kidney bean Habichuela Bean		4	Añasco		1	C3	42.03	4.27	11.48	-27.17	-25.67	3.17	a	1	C3
Fabeaceae Kidney bean Habichuela Bean		4	Añasco		1	C3	41.44	3.70	13.07	-28.56	-27.06	4.19	a	1	C3
Fabeaceae Kidney bean Habichuela Bean		4	Plaza Mercado	Rio Piedras	1	C3	41.46	4.19	11.54	-25.78	-24.28	2.75	a	1	C3
Fabeaceae Kidney bean Habichuela Bean		4	Plaza Mercado	Rio Piedras	1	C3	41.20	3.79	12.68	-26.27	-24.77	2.46	a	1	C3
Fabeaceae Pigeon pea Gandules Bean		4	Plaza Mercado	Rio Piedras	1	C3	42.45	3.38	14.65	-27.09	-25.59	1.01	a	1	C3
Fabeaceae Pigeon pea Gandules Bean		4	Plaza Mercado	Rio Piedras	1	C3	42.11	3.50	14.04	-26.62	-25.12	1.01	a	1	C3
Fabeaceae Pigeon pea Gandules Bean		4	Plaza Mercado	Rio Piedras	1	C3	41.82	3.63	13.44	-26.97	-25.47	0.65	a	1	C3
Ficus laevigata Banyan tree Jaguey Blanco Edible portion		3	Middle Caicos		1	C3	-	-	-	-27.97	-26.47	5.04	a	1	C3
Ficus laevigata Banyan tree Jaguey Blanco Edible portion		3	Middle Caicos		1	C3	-	-	-	-27.66	-26.16	3.92	a	1	C3
Ficus laevigata Banyan tree Jaguey Blanco Edible portion		3	Middle Caicos		1	C3	-	-	-	-25.19	-23.69	5.37	a	1	C3
Ficus laevigata Banyan tree Jaguey Blanco Edible portion		3	Middle Caicos		1	C3	-	-	-	-25.07	-23.57	1.99	a	1	C3
Genipa americana Genip Jagua Fruit		4	Plaza Mercado	Rio Piedras	1	C3	40.58	-	-	-26.36	-24.86	-	a	1	C3
Genipa americana Genip Jagua Fruit		4	Plaza Mercado	Rio Piedras	1	C3	42.41	-	-	-26.41	-24.91	-	a	1	C3
Hymenea courbaril West Indian Locust Algarrobo Pulp		4	Tibes		1	C3	41.51	1.64	29.53	-27.12	-25.62	3.09	a	1	C3
Hymenea courbaril West Indian Locust Algarrobo Pulp		4	Tibes		1	C3	42.89	1.61	31.08	-27.42	-25.92	3.25	a	1	C3
Ipomaea batatas Sweet potato Batata Tuber		1	Bahamas		1	C3	-	-	-	-25.70	-24.2	3.8	a	1	C3
Ipomoea batatas Sweet potato Batata Tuber		4	Plaza Mercado	Ponce	1	C3	40.15	-	-	-25.17	-23.67	-	a	1	C3
Ipomoea batatas Sweet potato Batata Tuber		4	Maní		1	C3	39.79	1.01	45.96	-24.78	-23.28	1.73	a	1	C3
Mammea Americana Mammee apple Mamey Fruit		4	Tibes		1	C3	40.43	-	-	-28.51	-27.01	-	a	1	C3
Mammea Americana Mammee apple Mamey Fruit		4	Maní		1	C3	49.72	-	-	-29.92	-28.42	-	a	1	C3
Manihot escualenta Manioc Casavva		4	Tibes		1	C3	44.20	-	-	-26.60	-25.1	-	a	1	C3
Manihot escualenta Manioc Casavva		4	Plaza Mercado	Rio Piedras	1	C3	41.22	-	-	-25.94	-24.44	-	a	1	C3
Manihot escualenta Manioc Casavva		4	Plaza Mercado	Rio Piedras	1	C3	41.65	-	-	-27.09	-25.59	-	a	1	C3
Manihot escualenta Manioc Casavva		4	Plaza Mercado	Rio Piedras	1	C3	41.26	-	-	-25.85	-24.35	-	a	1	C3
Manihot escualenta Manioc Casavva		1	Belize		1	C3	-	-	-	-27.60	-26.1	2.4	a	1	C3
Manihot escualenta Manioc Casavva		3	Middle Caicos		1	C3	-	-	-	-27.45	-25.95	2.95	a	1	C3
Manihot escualenta Manioc Casavva		3	Middle Caicos		1	C3	-	-	-	-27.18	-25.68	6.05	a	1	C3
Manihot escualenta Manioc Casavva		3	Middle Caicos		1	C3	-	-	-	-27.11	-25.61	1.86	a	1	C3
Manihot escualenta Manioc Casavva		3	Middle Caicos		1	C3	-	-	-	-25.99	-24.49	2.95	a	1	C3
Manihot escualenta Manioc Casavva		3	Middle Caicos		1	C3	-	-	-	-25.89	-24.39	3.14	a	1	C3
Manilkara bidentata Ausubo Nispero Fruit		4	Plaza Mercado	Ponce	1	C3	42.09	-	-	-25.97	-24.47	-	a	1	C3
Manilkara bidentata Ausubo Nispero Fruit		4	Tibes		1	C3	41.02	-	-	-29.60	-28.1	-	a	1	C3
Manilkara bidentata Ausubo Nispero Fruit		4	Tibes		1	C3	40.58	-	-	-28.44	-26.94	-	a	1	C3
Manilkara bidentata Ausubo Nispero Leaf		5	Luquillo		1	C3	-	-	-	-31.70	-30.2	-	a	1	C3
Manilkara pleeana Ausubo? Zapote de costa Edible portion		3	Middle Caicos		1	C3	-	-	-	-27.10	-25.6	7.83	a	1	C3
Manilkara pleeana Ausubo? Zapote de costa Edible portion		3	Middle Caicos		1	C3	-	-	-	-26.45	-24.95	6.36	a	1	C3
Melicoccus bijugatus Genip Quenepa Fruit		4	Tibes		1	C3	41.80	1.33	36.67	-28.42	-26.92	2.64	a	1	C3
Opuntia sp. Prickly pear Tuna Pad		4	Plaza Mercado	Rio Piedras	1	CAM	32.57	1.73	21.96	-13.59	-12.09	6.4	a	2	CAM
Opuntia sp. Prickly pear Tuna Pad		4	Plaza Mercado	Rio Piedras	1	CAM	28.27	-	-	-12.17	-10.67	-	a	2	CAM
Opuntia sp. Prickly pear Tuna Pad		4	Plaza Mercado	Rio Piedras	1	CAM	34.87	3.00	13.56	-13.21	-11.71	6.46	a	2	CAM
Opuntia sp. Prickly pear Tuna Pad		4	Piñones		1	CAM	35.00	3.24	12.60	-13.21	-11.71	5.37	a	2	CAM
Opuntia sp. Prickly pear Tuna Edible portion		3	Grand Turk		1	CAM	-	-	-	-12.19	-10.69	6.92	a	2	CAM
Opuntia sp. Prickly pear Tuna Edible portion		3	Grand Turk		1	CAM	-	-	-	-12.10	-10.6	6.06	a	2	CAM
Opuntia sp. Prickly pear Tuna Edible portion		3	Grand Turk		1	CAM	-	-	-	-11.70	-10.2	6.79	a	2	CAM
Passiflora laurifolia Passion fruit Parcha Fruit		4	Portuges		1	C3	41.50	1.07	45.25	-25.10	-23.6	3.56	a	1	C3
Passiflora laurifolia Passion fruit Parcha Fruit		4	Plaza Mercado	Rio Piedras	1	C3	41.37	0.70	68.95	-29.41	-27.91	5.54	a	1	C3
Passiflora laurifolia Passion fruit Parcha Fruit		4	Plaza Mercado	Rio Piedras	1	C3	44.91	1.09	48.07	-27.31	-25.81	5.5	a	1	C3
Persea americana Avocado Aguacate Fruit		4	Plaza Mercado	Ponce	1	C3	51.72	1.32	45.71	-27.59	-26.09	2.3	a	1	C3
Persea americana Avocado Aguacate Fruit		4	Maní		1	C3	56.12	1.30	50.36	-29.26	-27.76	4.59	a	1	C3
Persea americana Avocado Aguacate Fruit		4	Toa Baja		1	C3	45.32	0.91	58.10	-29.05	-27.55	-0.97	a	1	C3
Pouteria sapota Red mammee		4	Plaza Mercado	Rio Piedras	1	C3	43.42	-	-	-29.22	-27.72	-	a	1	C3
Pouteria sapota Red mammee		4	Plaza Mercado	Santurce	1	C3	40.48	-	-	-28.48	-26.98	-	a	1	C3
Psidium guajava Guava Guayaba Fruit		4	Tibes		1	C3	46.95	1.17	46.82	-27.70	-26.2	-	a	1	C3
Psidium guajava Guava Guayaba Fruit		4	Plaza Mercado	Santurce	1	C3	40.84	-	-	-27.52	-26.02	-	a	1	C3
Psidium guajava Guava Guayaba Fruit		4	Plaza Mercado	Santurce	1	C3	42.88	1.01	49.53	-26.68	-25.18	6.74	a	1	C3
Psidium guajava Guava Guayaba Fruit		4	Plaza Mercado	Santurce	1	C3	43.19	-	-	-27.87	-26.37	-	a	1	C3
Rizophora mangle Mangrove Mangle Aerial root		4	Guanica		1	C3	44.52	-	-	-28.98	-27.48	-	a	1	C3
Rizophora mangle Mangrove Mangle Aerial root		4	Loiza		1	C3	46.16	1.43	37.66	-28.93	-27.43	0.59	a	1	C3
Spondias mombin Hog plum Jobo Fruit		4	Plaza Mercado	Ponce	1	C3	40.35	1.03	45.70	-24.11	-22.61	-	a	1	C3
Spondias mombin Hog plum Jobo Fruit		4	Plaza Mercado	Ponce	1	C3	40.37	1.00	47.10	-23.06	-21.56	-	a	1	C3
Spondias mombin Hog plum Jobo Fruit		4	Plaza Mercado	Ponce	1	C3	39.39	-	-	-24.61	-23.11	-	a	1	C3
Spondias mombin Hog plum Jobo Fruit		4	Portuges		1	C3	42.19	1.06	46.44	-27.00	-25.5	1.87	a	1	C3
Spondias purpurea Purple mombin Jobo? Fruit		4	Tibes		1	C3	41.80	-	-	-28.66	-27.16	-	a	1	C3
Sterculia apetala Panama tree Anacaguita Seed		4	Tibes		1	C3	44.43	1.59	32.60	-28.13	-26.63	2.96	a	1	C3
Tabebuia sp. Cedro blanco White cedar Edible portion		3	Middle Caicos		1	C3	-	-	-	-24.10	-22.6	5.51	a	1	C3
Tabebuia sp. Cedro blanco White cedar Edible portion		3	Middle Caicos		1	C3	-	-	-	-22.58	-21.08	5.38	a	1	C3
Xanthosoma sp. Tannier Yautia Tuber		4	Plaza Mercado	Ponce	1	C3	40.22	-	-	-25.51	-24.01	-	a	1	C3
Xanthosoma sp. Tannier Yautia Tuber		4	Plaza Mercado	Ponce	1	C3	40.00	1.03	45.31	-24.20	-22.7	2.7	a	1	C3
Xanthosoma sp. Tannier Yautia Tuber		4	Añasco		1	C3	41.19	-	-	-25.95	-24.45	-	a	1	C3
Xanthosoma sp. Tannier Yautia Tuber		4	Añasco		1	C3	40.34	1.21	38.90	-26.10	-24.6	3.02	a	1	C3
Xanthosoma sp. Tannier Yautia Tuber		4	Añasco		1	C3	40.96	-	-	-25.61	-24.11	-	a	1	C3
Xanthosoma sp. Cocoyam Malánga Tuber		4	Plaza Mercado	Rio Piedras	1	C3	41.05	-	-	-28.33	-26.83	-	a	1	C3
Xanthosoma sp. Cocoyam Malánga Tuber		4	Plaza Mercado	Rio Piedras	1	C3	41.33	-	-	-27.72	-26.22	-	a	1	C3
Xanthosoma sp. Cocoyam Malánga Tuber		4	Plaza Mercado	Rio Piedras	1	C3	41.60	1.11	43.72	-29.74	-28.24	5.79	a	1	C3
Xanthosoma sp. Cocoyam Malánga Tuber		1	Belize		1	C3	-	-	-	-26.10	-24.6	4.3	a	1	C3
Zamia integrifolia Wild sago Zamia Root		4	Tibes		1	C3	40.21	1.02	45.99	-28.67	-27.17	-0.83	a	1	C3
Zamia integrifolia Wild sago Zamia Leaf		4	Tibes		1	C3	45.07	1.97	26.69	-30.51	-29.01	-0.36	a	1	C3
Zanthoxylum sp. Wild lime Espino rubial Fruit		4	Tibes		1	C3	44.72	1.79	29.15	-26.74	-25.24	6.26	a	1	C3
Zea mays Corn Maíz Kernel		4	Añasco		1	C4	41.19	2.31	20.80	-11.05	-9.55	2.14	a	2	C4
Zea mays Corn Maíz Kernel		4	Añasco		1	C4	41.59	1.91	25.40	-10.56	-9.06	4.74	a	2	C4
Zea mays Corn Maíz Kernel		4	Maní		1	C4	41.91	1.86	26.29	-11.01	-9.51	4.59	a	2	C4
Zea mays Corn Maíz Kernel		4	Maní		1	C4	42.13	2.10	23.41	-10.56	-9.06	2.99	a	2	C4
Zea mays Corn Maíz Kernel		4	Maní		1	C4	42.47	2.10	23.59	-10.80	-9.3	2.63	a	2	C4
Zea mays Corn Maíz Kernel		4	Maní		1	C4	42.44	2.58	19.19	-10.62	-9.12	2.38	a	2	C4
Zea mays Corn Maíz Kernel		4	Plaza Mercado	Rio Piedras	1	C4	41.84	2.18	22.39	-11.39	-9.89	5.1	a	2	C4
Zea mays Corn Maíz Kernel		4	Plaza Mercado	Rio Piedras	1	C4	42.19	1.92	25.64	-11.66	-10.16	4.41	a	2	C4
Zea mays Corn Maíz Seed		1	Bahamas		1	C4	-	-	-	-10.80	-9.3		a	2	C4
Zea mays Corn Maíz Seed		2			1	C4	-	-	-	-10.10	-8.6	10	a	2	C4
Zea mays Corn Maíz Seed		2			2	C4	-	-	-	-9.10	-9.1		-	2	C4
Zea mays Corn Maíz Edible portion		3	Grand Turk		1	C4	-	-	-11.81	-10.31	0.91		a	2	C4
Zea mays Corn Maíz Edible portion		3	Grand Turk		1	C4	-	-	-10.97	-9.47	1.86		a	2	C4
Zea mays Corn Maíz Edible portion		3	Grand Turk		1	C4	-	-	-10.29	-8.79	2.18		a	2	C4
Taxonomic/English/Spanish/tissue	Tissue	Source	Location	Location	Date	blank	wt%C	wt%N	C:N	δ13C	δ13Cadjusted	δ15N	δ15Nadjusted	Cluster
Miscellaneous small shrimp Marine invertebrate M	Muscle	8	-	Horn Island	2		-	-	-	-13.5	-10.50	10.6	10.6	b	M
Anchovy Bony fish M	Muscle	15	E74	Fajardo	2		43.93	12.79	4.01	-17307	-13.53	6.08	6.08	e b	M
Anchovy Bony fish M	Muscle	15	E75	Fajardo	2		45.02	13.35	3.94	-17441	-13.80	6.77	6.77	e b	M
uid freshwater fish Freshwater fish F	Muscle	15	C82	Real Anon	2		47.26	12.93	4.26	-23394	-20.65	9.32	9.32	e a	F
Abudefduf saxatilis Sergant Major Bony fish M	Muscle	-		St. Croix	2		-	-	-	-15.3	-12.30	-	-	b	M
Acanthopleura granulata West indian fuzzy chiton Chiton M	Edible portion	13	-	Grand Turk	2		-	-	-	-8.18	-5.18	1.61	1.61	b	M
Acanthopleura granulata West indian fuzzy chiton Chiton M	Edible portion	13	-	Grand Turk	2		-	-	-	-9.03	-6.03	3.4	3.4	b	M
Acanthurus chiurgus Surgeonfish Bony fish M	Muscle	4	-	St. Croix	2		-	-	-	-15.9	-12.90	-	-	b	M
Acanthurus coeruleus Blue tang Bony fish M	Muscle	4	-	St. Croix	2		-	-	-	-14.6	-11.60	-	-	b	M
Acanthurus sp. Surgeonfish Bony fish M	Edible portion	13	-	Grand Turk	2		-	-	-	-17.69	-14.69	6.88	6.88	b	M
Acanthurus sp. Surgeonfish Bony fish M	Bone	13	-	Marmora Bay	1		-	-	-	-10.55	-14.55	5.08	6.78	k l	M
Acanthurus sp. Surgeonfish Bony fish M	Bone	13	-	Spring Bay	1		-	-	-	-10.35	-14.35	2.98	4.68	k l	M
Acmaeidae Limpet Gastropod M	Edible portion	13	-	Haiti	2		-	-	-	-10.35	-7.35	0.33	0.33	b	M
Aetobatis narinari Spotted eagle ray Cartilaginous fish M	Bone collagen	6	-	Grenada	1		-	-	-	-10.6	-14.60	5.9	7.6	k l	M
Aetobatis narinari Spotted eagle ray Cartilaginous fish M	Bone collagen	6	-	Grenada	1		-	-	-	-13.5	-17.50	4.2	5.9	k l	M
Agonostomus monticola Mountain mullet Freshwater fish F	Muscle	7	-	Rio Espiritu	2		-	-	-	-18.92	-17.42	8.93	8.93	a	F
Agonostomus monticola Mountain mullet Freshwater fish F	Muscle	15	C79	Real Anon	2		50.74	11.85	5.00	-24.44	-20.35	11.32	11.32	e a	F
Albula vulpes Bonefish Bony fish M	Bone collagen	6	-	Middle Caicos	1		-	-	-	-3.8	-7.80	-1.4	0.3	k l	M
Albula vulpes Bonefish Bony fish M	Bone collagen	6	-	Middle Caicos	1		-	-	-	-4.5	-8.50	5	6.7	k l	M
Albula vulpes Bonefish Bony fish M	Bone	13	-	Grand Turk	1		-	-	-	-5.71	-9.71	4.43	6.13	k l	M
Alutera schoepfi Orange filefish Bony fish M	Muscle	4	-	St. Croix	2		-	-	-	-13.4	-10.40	-	-	b	M
Anadara lienosa floridana Cut-ribbed ark Bivalve M	Shell	15	D52	Tibes	1		12.03	-	-	1.32	-14.53	-	-	c	M
Anadara lienosa floridana Cut-ribbed ark Bivalve M	Shell	15	D53	Tibes	1		12.02	-	-	1.25	-14.60	-	-	c	M
Anadara notabilis Eared ark Bivalve M	Shell	15	D50	Tibes	1		11.57	-	-	0.60	-15.25	-	-	c	M
Anadara notabilis Eared ark Bivalve M	Shell	15	D51	Tibes	1		12.08	-	-	1.08	-14.77	-	-	c	M
Anadara ovalis Blood ark Bivalve M	Shell	15	D83	Tibes	1		12.04	-	-	-1.18	-17.03	-	-	c	M
Anadara ovalis Blood ark Bivalve M	Shell	15	D84	Tibes	1		12.04	-	-	-0.55	-16.40	-	-	c	M
Anchoa mitchilli Bay anchovy Bony fish M	Muscle	8	-	Horn Island	2		-	-	-	-19.1	-16.10	14.8	14.8	b	M
Anchoa nasuta Longnose anchovy Bony fish M	Muscle	8	-	Horn Island	2		-	-	-	-18.4	-15.40	14.3	14.3	b	M
Ancyclopsetta quadrocellata Ocellated flounder Bony fish M	Muscle	8	-	Horn Island	2		-	-	-	-16	-13.00	13.7	13.7	b	M
Anguilla rostrata American eel Freshwater fish F	Muscle	7	-	Rio Espiritu	2		-	-	-	-19.41	-17.91	8.68	8.68	a	F
Anisotremus virginicus Porkfish Bony fish M	Muscle	6	-	Grand Bahama	2		-	-	-	-13.2	-10.20	7.5	7.5	b	M
Anisotremus virginicus Porkfish Bony fish M	Bone collagen	6	-	Grand Bahama	2		-	-	-	-9.4	-10.40	5.7	7.4	b k l	M
Anisotremus virginicus Porkfish Bony fish M	Muscle	15	E100LR Fajardo		2		46.05	14.52	3.70	-13868	-10.87	7.90	7.90	b	M
Anisotremus virginicus Porkfish Bony fish M	Muscle	15	E100	Fajardo	2		45.32	13.86	3.82	-14.19	-10.77	7.49	7.49	e b	M
Anisotremus virginicus Porkfish Bony fish M	Muscle	15	E99	Fajardo	2		45.67	13.62	3.91	-14262	-10.66	8.08	8.08	e b	M
Anomalocardia brasiliana Carib pointed-venus Bivalve M	Shell	15	D114	Tibes	1		11.95	-	-	0.11	-15.74	-	-	c	M
Anomalocardia brasiliana Carib pointed-venus Bivalve M	Shell	15	D115	Tibes	1		11.92	-	-	0.13	-15.72	-	-	c	M
Arca imbricata Mossy ark Bivalve M	Shell	15	E7 Tibes		1		11.92	-	-	1.67	-14.18	-	-	c	M
Arca imbricata Mossy ark Bivalve M	Shell	15	E8 Tibes		1		11.93	-	-	1.61	-14.24	-	-	c	M
Arca zebra Turkey wing Bivalve M	Shell	15	E12	Tibes	1		11.91	-	-	2.10	-13.75	-	-	c	M
Arca zebra Turkey wing Bivalve M	Shell	15	E13	Tibes	1		11.86	-	-	1.18	-14.67	-	-	c	M
Arius felis Hardhead catfish Bony fish M	Muscle	8	-	Horn Island	2		-	-	-	-17	-14.00	13.6	13.6	b	M
Astraea caelata Carved starsnail Gastropod M	Shell	15	D110	Tibes	1		11.92	-	-	2.51	-13.34	-	-	c	M
Astraea caelata Carved starsnail Gastropod M	Shell	15	D111	Tibes	1		11.93	-	-	2.61	-13.24	-	-	c	M
Astrea sp. Star-shell Gastropod M	Muscle	4	-	St. Croix	2		-	-	-	-10.6	-7.60	-	-	b	M
Atherinomorus stipes Hardhead silverside Bony fish M	Muscle	4	-	St. Croix	2		-	-	-	-15	-12.00	-	-	b	M
Atrina rigida Pen shell Bivalve M	Soft parts	6	-	Turks and Caicos	2		-	-	-	-13.4	-10.40	2.3	2.3	b	M
Atya innocous Atyid shrimp Freshwater invertebrate F	Muscle	7	-	Rio Espiritu	2		-	-	-	-22.97	-21.47	5.71	5.71	a	F
Atya innocous Atyid shrimp Freshwater invertebrate F	Muscle	7	-	Rio Espiritu	2		-	-	-	-23.1	-21.60	5.73	5.73	a	F
Atya lanipes Atyid shrimp Freshwater invertebrate F	Muscle	7	-	Rio Espiritu	2		-	-	-	-23.07	-21.57	5.74	5.74	a	F
Atya lanipes Atyid shrimp Freshwater invertebrate F	Muscle	7	-	Rio Espiritu	2		-	-	-	-21.52	-20.02	5.29	5.29	a	F
Atya lanipes Atyid shrimp Freshwater invertebrate F	Muscle	7	-	Rio Espiritu	2		-	-	-	-22.19	-20.69	5.41	5.41	a	F
Atya scabra Atyid shrimp Freshwater invertebrate F	Muscle	7	-	Rio Espiritu	2		-	-	-	-23.14	-21.64	5.69	5.69	a	F
Atya sp. Atyid shrimp Freshwater invertebrate F	Muscle	15	C100LR Real Anon		2		45.57	14.72	3.61	-22554	-21.05	7.27	7.27	a	F
Atya sp. Atyid shrimp Freshwater invertebrate F	Muscle	15	C100	Real Anon	2		46.45	13.92	3.89	-23037	-20.98	7.26	7.26	e a	F
Atya sp. Atyid shrimp Freshwater invertebrate F	Muscle	15	C97	Real Anon	2		44.94	13.11	4.00	-23054	-20.79	6.91	6.91	e a	F
Atya sp. Atyid shrimp Freshwater invertebrate F	Muscle	15	C98	Real Anon	2		43.74	13.26	3.85	-22.87	-20.89	7.00	7.00	e a	F
Atya sp. Atyid shrimp Freshwater invertebrate F	Muscle	15	C99	Real Anon	2		45.68	13.78	3.87	-22721	-20.70	7.08	7.08	e a	F
Aurelia aurita Moon jellyfish Marine invertebrate M	Muscle	8	-	Horn Island	2		-	-	-	-19.5	-16.50	15	15	b	M
Balistes capriscus Gray triggerfish Bony fish M	Muscle	8	-	Horn Island	2		-	-	-	-16.7	-13.70	11.9	11.9	b	M
Balistes vetula Queen triggerfish Bony fish M	Muscle	6	-	Grand Bahama	2		-	-	-	-11.6	-8.60	7.3	7.3	b	M
Balistes vetula Queen triggerfish Bony fish M	Muscle	6	-	Grand Bahama	2		-	-	-	-11.8	-8.80	8.2	8.2	b	M
Balistes vetula Queen triggerfish Bony fish M	Bone collagen	6	-	Grand Bahama	2		-	-	-	-7.1	-8.10	5.9	7.6	b k l	M
Balistes vetula Queen triggerfish Bony fish M	Bone collagen	6	-	Grand Bahama	2		-	-	-	-8	-9.00	-	-	b k l	M
Balistidae Triggerfish Bony fish M	Bone collagen	6	-	Antigua	1		-	-	-	-10.5	-14.50	-	-	k l	M
Balistidae Triggerfish Bony fish M	Bone	13	-	Spring Bay	1		-	-	-	-11.04	-15.04	3.07	4.77	k l	M
Balistidae Triggerfish Bony fish M	Muscle	16	-	-	2		-	-	-	-15.1	-12.10	10.6	10.6	b	M
Ballistidae sp. Triggerfish Bony fish M	Muscle	15	C71	Combate	2		45.09	13.95	3.77	-15265	-11.93	8.96	8.96	e b	M
Ballistidae sp. Triggerfish Bony fish M	Muscle	15	C72	Combate	2		45.45	14.05	3.77	-15153	-11.81	8.33	8.33	e b	M
Ballistidae sp. Triggerfish Bony fish M	Muscle	15	C73	Combate	2		45.06	14.02	3.75	-15.69	-12.39	7.90	7.90	e b	M
Ballistidae sp. Triggerfish Bony fish M	Muscle	15	C74	Combate	2		45.91	14.28	3.75	-14727	-11.43	8.77	8.77	e b	M
Belonidae Needlefish Bony fish M	Bone	9	-	Tutu	1		-	-	-	-7.4	-11.40	6.2	7.9	k l	M
Belonidae sp. Needlefish Bony fish M	Muscle	15	C109	Fajardo	2		45.16	13.83	3.81	-10628	-7.22	7.21	7.21	e b	M
Belonidae sp. Needlefish Bony fish M	Muscle	15	E72	Fajardo	2		45.05	13.93	3.77	-14201	-10.86	10.93	10.93	e b	M
Belonidae sp. Needlefish Bony fish M	Muscle	15	E73	Fajardo	2		44.13	12.36	4.17	-14667	-10.60	9.86	9.86	e b	M
Bittium varium Grass cerith Gastropod M	Soft parts	6	-	Turks and Caicos	2		-	-	-	-10.9	-7.90	3.7	3.7	b	M
Bothus lunatus Peacock flounder Bony fish M	Edible portion	13	-	Grand Turk	2		-	-	-	-14.72	-11.72	3.63	3.63	b	M
Brevoortia patronus Gulf menhaden Bony fish M	Muscle	8	-	Horn Island	2		-	-	-	-19.6	-16.60	11.9	11.9	b	M
Busycon contrarum Lightning whelk Gastropod M	Muscle	8	-	Horn Island	2		-	-	-	-17.1	-14.10	11.6	11.6	b	M
Calamus bajonado Jolthead porgy Bony fish M	Muscle	6	-	Grand Bahama	2		-	-	-	-10.9	-7.90	6	6	b	M
Calamus proridens Littlehead porgy Bony fish M	Edible portion	13	-	Grand Turk	2		-	-	-	-10.84	-7.84	5.37	5.37	b	M
Calamus sp. Porgy Bony fish M	Bone collagen	6	-	Middle Caicos	1		-	-	-	-8.2	-12.20	9.2	10.9	k l	M
Calamus sp. Porgy Bony fish M	Bone	9	-	Tutu	1		-	-	-	-14	-18.00	-	-	k l	M
Calamus sp. Porgy Bony fish M	Edible portion	13	-	Grand Turk	2		-	-	-	-11.68	-8.68	0.97	0.97	b	M
Calamus sp. Porgy Bony fish M	Bone	13	-	Marmora Bay	1		-	-	-	-5.42	-9.42	5.77	7.47	k l	M
Calamus sp. Porgy Bony fish M	Muscle	15	E98	Fajardo	2		-	-	3.9*	-13507	-9.93	7.05	7.05	e b	M
Callinectes sapidus Blue crab Marine crab M	Muscle	8	-	Horn Island	2		-	-	-	-18	-15.00	13.1	13.1	b	M
Callinectes sapidus Blue crab Marine crab M	Chitin	11	-	Bahamas	2		-	-	-	-16.5	-15.70	-4	7.9	b d m	M
Callinectes sapidus Blue crab Marine crab M	Muscle	15	E79	Fajardo	2		41.44	11.74	4.12	-12952	-8.98	9.94	9.94	e b	M
Callinectes sp. Blue crab Marine crab M	Muscle	4	-	St. Croix	2		-	-	-	-10.4	-7.40	-	-	b	M
Callinectes sp. Blue crab Marine crab M	Edible portion	13	-	Grand Turk	2		-	-	-	-9.22	-6.22	3.84	3.84	b	M
Callinectes sp. Blue crab Marine crab M	Edible portion	13	-	Grand Turk	2		-	-	-	-18.03	-15.03	4.72	4.72	b	M
Callinectes sp. Blue crab Marine crab M	Edible portion	13	-	Grand Turk	2		-	-	-	-18.32	-15.32	6.53	6.53	b	M
Canis familiaris Domestic dog Terrestrial mammal T	Bone collagen	15	C17	Punta Candelero	1		22.78	8.07	3.29	-15.34	-17.84	8.35	8.55	g h	T
Caracolus caracolla Common Puerto Rican snail Terrestrial gastropod T	Edible portion	13	-	Puerto Rico	2		-	-	-	-28.33	-26.83	4.63	4.63	a	T
Caracolus caracolla Common Puerto Rican snail Terrestrial gastropod T	Edible portion	13	-	Puerto Rico	2		-	-	-	-22.76	-21.26	7.83	7.83	a	T
Caracolus caracolla Common Puerto Rican snail Terrestrial gastropod T	Edible portion	13	-	Puerto Rico	2		-	-	-	-23.69	-22.19	4.24	4.24	a	T
Caracolus caracolla Common Puerto Rican snail Terrestrial gastropod T	Edible portion	13	-	Puerto Rico	2		-	-	-	-23.12	-21.62	7.56	7.56	a	T
Caracolus marginellus Common Puerto Rican snail Terrestrial gastropod T	Edible portion	13	-	Puerto Rico	2		-	-	-	-27.6	-26.10	1.91	1.91	a	T
Caracolus marginellus Common Puerto Rican snail Terrestrial gastropod T	Edible portion	13	-	Puerto Rico	2		-	-	-	-23.96	-22.46	1.64	1.64	a	T
Caranus hippos Crevalle jack Bony fish M	Bone	13	-	Marmora Bay	1		-	-	-	-7.5	-11.50	6.77	8.47	k l	M
Caranx crysos or Caranx fusus Blue runner Bony fish M	Muscle	6	-	Grand Bahama	2		-	-	-	-12	-9.00	7.5	7.5	b	M
Caranx crysos or Caranx fusus Blue runner Bony fish M	Edible portion	13	-	Grand Turk	2		-	-	-	-16.84	-13.84	1.98	1.98	b	M
Caranx ruber Bar jack Bony fish M	Muscle	4	-	St. Croix	2		-	-	-	-11.5	-8.50	-	-	b	M
Caranx ruber Bar jack Bony fish M	Bone collagen	6	-	Middle Caicos	1		-	-	-	-1.3	-5.30	8.1	9.8	k l	M
Caranx ruber Bar jack Bony fish M	Bone collagen	6	-	Middle Caicos	1		-	-	-	-1.3	-5.30	8.3	10	k l	M
Caranx ruber Bar jack Bony fish M	Bone collagen	6	-	Middle Caicos	1		-	-	-	-3.6	-7.60	-	-	k l	M
Caranx sp. Jack Bony fish M	Bone	9	-	Tutu	1		-	-	-	-9.8	-13.80	6.4	8.1	k l	M
Caranx sp. Jack Bony fish M	Bone	13	-	Spring Bay	1		-	-	-	-10.21	-14.21	4.83	6.53	k l	M
Caranx sp. Jack Bony fish M	Muscle	15	C61	Ponce	2		45.81	14.06	3.80	-15966	-12.57	7.23	7.23	e b	M
Caranx sp. Jack Bony fish M	Muscle	15	E84	Fajardo	2		45.65	14.30	3.72	-16209	-12.96	7.76	7.76	e b	M
Caranx sp. Jack Bony fish M	Muscle	15	E85	Fajardo	2		45.25	14.16	3.73	-16226	-12.96	7.85	7.85	e b	M
Caranx sp. Jack Bony fish M	Muscle	15	E95	Fajardo	2		45.11	13.80	3.81	-12369	-8.95	9.05	9.05	e b	M
Caranx sp. Jack Bony fish M	Muscle	15	E96	Fajardo	2		46.43	13.42	4.04	-15854	-12.03	10.08	10.08	e b	M
Caranx sp. Jack Bony fish M	Muscle	15	E97	Fajardo	2		45.24	13.82	3.82	-15464	-12.03	8.84	8.84	e b	M
Carcharhinidae sp. Requiem shark Cartilaginous fish M	Muscle	15	E76	Fajardo	2		43.71	16.27	3.13	-14.04	-11.87	9.24	9.24	e b	M
Carcharhinidae sp. Requiem shark Cartilaginous fish M	Muscle	15	E77	Fajardo	2		43.75	16.18	3.16	-14028	-11.82	9.32	9.32	e b	M
Carcharhinidae sp. Requiem shark Cartilaginous fish M	Muscle	15	E78	Fajardo	2		45.91	15.64	3.43	-14518	-11.82	9.72	9.72	e b	M
Carcharhinus sp. Requiem shark Cartilaginous fish M	Bone collagen	6	-	Grenada	1		-	-	-	-9.3	-13.30	10.3	12	k l	M
Carcharhinus sp. Requiem shark Cartilaginous fish M	Bone	13	-	Grand Turk	1		-	-	-	-4.24	-8.24	7.93	9.63	k l	M
Cardisoma guanhumi Blue land crab Terrestrial crab T	Edible portion	13	-	Grand Turk	2		-	-	-	-19.42	-17.92	1.74	1.74	a	T
Cardisoma guanhumi Blue land crab Terrestrial crab T	Edible portion	13	-	Grand Turk	2		-	-	-	-22.53	-21.03	5.78	5.78	a	T
Cardisoma guanhumi Blue land crab Terrestrial crab T	Edible portion	13	-	Grand Turk	2		-	-	-	-22.33	-20.83	5.56	5.56	a	T
Cardisoma sp. Land crab Terrestrial crab T	Muscle	15	E107LR Near Loiza		2		44.98	13.42	3.91	-24974	-23.47	3.53	3.53	a	T
Cardisoma sp. Land crab Terrestrial crab T	Muscle	15	C70	Guanica	2		43.87	13.43	3.81	-24759	-22.85	7.12	7.12	e a	T
Cardisoma sp. Land crab Terrestrial crab T	Muscle	15	E105	Near Loiza	2		44.82	13.04	4.01	-25334	-23.06	3.44	3.44	e a	T
Cardisoma sp. Land crab Terrestrial crab T	Muscle	15	E106	Near Loiza	2		45.55	13.07	4.07	-25.4	-23.02	2.90	2.90	e a	T
Cardisoma sp. Land crab Terrestrial crab T	Muscle	15	E107	Near Loiza	2		44.74	12.88	4.05	-25295	-22.94	3.25	3.25	e a	T
Cardisoma sp. Land crab Terrestrial crab T	Muscle	15	E108	Near Loiza	2		45.38	13.13	4.03	-25.06	-22.74	3.10	3.10	e a	T
Caretta caretta Loggerhead turtle Sea turtle M	Collagen	5	-	Atlantic	2		-	-	-	-14.6	-14.20	20	20.3	b I j	M
Cassiopea sp. Jellyfish Marine invertebrate M	Muscle	4	-	Cayo Miskitos	2		-	-	-	-23.2	-20.20	-	-	b	M
Cassis tuberosa King helmet Gastropod M	Shell	15	E31	Tibes	1		12.01	-	-	3.66	-12.19	-	-	c	M
Cassis tuberosa King helmet Gastropod M	Shell	15	E32	Tibes	1		12.04	-	-	3.45	-12.40	-	-	c	M
Cavia porcellus Guinea pig Terrestrial mammal T	Bone collagen	15	D12	Tibes	1		21.35	7.52	3.31	-13.35	-15.85	4.63	4.83	g h	T
Cavia porcellus Guinea pig Terrestrial mammal T	Bone collagen	15	D13	Tibes	1		22.52	7.84	3.35	-16.90	-19.40	2.22	2.42	g h	T
Cavia porcellus Guinea pig Terrestrial mammal T	Bone collagen	15	D14	Tibes	1		15.84	5.61	3.29	-13.31	-15.81	4.69	4.89	g h	T
Cephalopholis fulva Coney Bony fish M	Muscle	6	-	Grand Bahama	2		-	-	-	-12.9	-9.90	8	8	b	M
Cerithium litteratum Stocky cerith Gastropod M	Muscle	4	-	St. Croix	2		-	-	-	-15.1	-12.10	-	-	b	M
Chaetodipterus faber Atlantic spadefish Bony fish M	Muscle	8	-	Horn Island	2		-	-	-	-19.2	-16.20	14.9	14.9	b	M
Chaetodon capistratus Foureye butterflyfish Bony fish M	Muscle	4	-	St. Croix	2		-	-	-	-12.4	-9.40	-	-	b	M
Chama sp. Jewel box Bivalve M	Shell	15	E17	Tibes	1		11.79	-	-	1.10	-14.75	-	-	c	M
Chama sp. Jewel box Bivalve M	Shell	15	E18	Tibes	1		11.66	-	-	0.69	-15.16	-	-	c	M
Chelonia mydas Green sea turtle Sea turtle M	Scute	2	-	Mauritania	2		-	-	-	-12.4	-12.00	8.6	8.9	b i j	M
Chelonia mydas Green sea turtle Sea turtle M	Scute	2	-	Mauritania	2		-	-	-	-13.3	-12.90	9.2	9.5	b i j	M
Chelonia mydas Green sea turtle Sea turtle M	Scute	2	-	Mauritania	2		-	-	-	-10.2	-9.80	7.4	7.7	b i j	M
Chelonia mydas Green sea turtle Sea turtle M	Collagen	5	-	Atlantic	2		-	-	-	-15.4	-15.00	9.4	9.7	b i j	M
Chelonia mydas Green sea turtle Sea turtle M	Bone collagen	6	-	Antigua	1		-	-	-	-3.8	-6.40	5.1	5.4	i j	M
Chelonia mydas Green sea turtle Sea turtle M	Bone	13	-	Grand Turk	1		-	-	-	-3.67	-6.27	3.92	4.22	i j	M
Cheloniidae Sea turtle Sea turtle M	Bone	13	-	Grande Anse	1		-	-	-	-11.63	-14.23	6.58	6.88	i j	M
Cheloniidae Sea turtle Sea turtle M	Bone collagen	15	C20	Punta Candelero	1		10.94	3.99	3.20	-7.92	-10.52	6.06	6.36	g h	M
Cheloniidae Sea turtle Sea turtle M	Bone collagen	15	D15	Tibes	1		22.56	7.96	3.30	-10.99	-13.59	6.80	7.10	i j	M
Chione cancellata Cross-barred venus Bivalve M	Shell	15	D70	Tibes	1		11.94	-	-	0.57	-15.28	-	-	c	M
Chione cancellata Cross-barred venus Bivalve M	Shell	15	D71	Tibes	1		11.93	-	-	1.14	-14.71	-	-	c	M
Chione granulata Cross-barred venus Bivalve M	Shell	15	E58	Tibes	1		11.92	-	-	-0.87	-16.72	-	-	c	M
Chione granulata Cross-barred venus Bivalve M	Shell	15	E59	Tibes	1		12.00	-	-	-0.34	-16.19	-	-	c	M
Chiton squamosus Chiton Chiton M	Gut contents	6	-	Turks and Caicos	2		-	-	-	-8	-5.00	1.4	1.4	b	M
Chiton squamosus Chiton Chiton M	Soft parts	6	-	Turks and Caicos	2		-	-	-	-8.2	-5.20	3.3	3.3	b	M
Chiton squamosus Chiton Chiton M	Soft parts	6	-	Turks and Caicos	2		-	-	-	-8.9	-5.90	3.5	3.5	b	M
Chiton squamosus Chiton Chiton M	Soft parts	6	-	Turks and Caicos	2		-	-	-	-8.9	-5.90	4.1	4.1	b	M
Chloroscomborus chrysurus Atlantic bumper Bony fish M	Muscle	8	-	Horn Island	2		-	-	-	-17.8	-14.80	14.5	14.5	b	M
Citharichthys spilopterus Bay whiff Bony fish M	Muscle	8	-	Horn Island	2		-	-	-	-16.8	-13.80	13.1	13.1	b	M
Cittarium pica West Indain top shell Gastropod M	Muscle	15	D44LR Fajardo		2		43.11	13.39	3.76	-14.33	-11.33	5.32	5.32	b	M
Cittarium pica West Indain top shell Gastropod M	Shell	15	D101	Tibes	1		11.89	-	-	2.48	-13.37	-	-	c	M
Cittarium pica West Indain top shell Gastropod M	Shell	15	D102	Tibes	1		11.83	-	-	2.62	-13.23	-	-	c	M
Cittarium pica West Indain top shell Gastropod M	Shell	15	D103	Tibes	1		11.84	-	-	2.89	-12.96	-	-	c	M
Cittarium pica West Indain top shell Gastropod M	Shell	15	D104	Tibes	1		11.87	-	-	3.48	-12.37	-	-	c	M
Cittarium pica West Indain top shell Gastropod M	Shell	15	D105	Tibes	1		11.86	-	-	3.39	-12.46	-	-	c	M
Cittarium pica West Indain top shell Gastropod M	Muscle	15	D36	Fajardo	2		42.14	13.11	3.75	-13.59	-10.29	4.39	4.39	e b	M
Cittarium pica West Indain top shell Gastropod M	Muscle	15	D38	Fajardo	2		43.38	13.30	3.81	-14.17	-10.76	5.67	5.67	e b	M
Cittarium pica West Indain top shell Gastropod M	Muscle	15	D40	Fajardo	2		42.43	12.73	3.89	-13.50	-9.95	4.94	4.94	e b	M
Cittarium pica West Indain top shell Gastropod M	Muscle	15	D42	Fajardo	2		41.82	12.97	3.76	-13.77	-10.45	5.06	5.06	e b	M
Cittarium pica West Indain top shell Gastropod M	Muscle	15	D44	Fajardo	2		42.81	12.57	3.97	-14.99	-11.28	5.12	5.12	e b	M
Cittarium pica West Indain top shell Gastropod M	Soft parts	16	-	-	2		-	-	-	-11.4	-8.40	3.5	3.5	b	M
Cittarium pica West Indain top shell Gastropod M	Shell	16	-	-	2		-	-	-	2	-10.80	-	-	b c	M
Cittarium pica West Indain top shell Gastropod M	Shell	16	-	-	2		-	-	-	1.8	-11.00	-	-	b c	M
Clibanarius sp. Hermit crab Marine crab M	Muscle	4	-	St. Croix	2		-	-	-	-14	-11.00	-	-	b	M
Clibanarius vittatus Striped hermit crab Marine crab M	Muscle	8	-	Horn Island	2		-	-	-	-15.1	-12.10	9.6	9.6	b	M
Codakia obicularis Tiger lucine Bivalve M	Soft parts	6	-	Turks and Caicos	2		-	-	-	-22.3	-19.30	2	2	b	M
Codakia obicularis Tiger lucine Bivalve M	Soft parts	6	-	Turks and Caicos	2		-	-	-	-23.8	-20.80	1.9	1.9	b	M
Codakia obicularis Tiger lucine Bivalve M	Soft parts	6	-	Turks and Caicos	2		-	-	-	-22.8	-19.80	0.4	0.4	b	M
Codakia obicularis Tiger lucine Bivalve M	Edible portion	13	-	Grand Turk	2		-	-	-	-22.78	-19.78	0.8	0.8	b	M
Codakia obicularis Tiger lucine Bivalve M	Edible portion	13	-	Grand Turk	2		-	-	-	-24.09	-21.09	0.56	0.56	b	M
Codakia orbicularis Tiger lucine Bivalve M	Shell	15	E47	Tibes	1		11.94	-	-	2.13	-13.72	-	-	c	M
Codakia orbicularis Tiger lucine Bivalve M	Shell	15	E48	Tibes	1		11.96	-	-	2.04	-13.81	-	-	c	M
Columba leucocephala White-crowned pigeon Bird T	Edible portion	13	-	New providence	2		-	-	-	-13.14	-11.64	-0.31	-0.31	a	T
Columbidae Doves Bird T	Bone	9	-	Tutu	1		-	-	-	-19.9	-21.40	7.5	6.3	a f	T
Columbina passerina Common ground dove Bird T	Edible portion	13	-	New providence	2		-	-	-	-18.14	-16.64	5.76	5.76	a	T
Columbina passerina Common ground dove Bird T	Edible portion	13	-	New providence	2		-	-	-	-21.23	-19.73	6.38	6.38	a	T
Columbina passerina Common ground dove Bird T	Edible portion	13	-	Grand Bahama	2		-	-	-	-21.48	-19.98	0.8	0.8	a	T
Coryphaena hippurus Dolphinfish Bony fish M	Edible portion	13	-	Grand Turk	2		-	-	-	-14.93	-11.93	6.46	6.46	b	M
Coryphaena hippurus Dolphinfish Bony fish M	Muscle	15	E92	Fajardo	2		45.52	14.13	3.76	-15507	-12.19	7.86	7.86	e b	M
Coryphaena hippurus Dolphinfish Bony fish M	Muscle	15	E93	Fajardo	2		44.52	13.83	3.76	-15514	-12.20	7.43	7.43	e b	M
Crassostrea rhizophorae Mangrove oyster Bivalve M	Muscle	15	D32LR Boqueron	2	27.32		5.17	6.17	-17.38	-14.38	5.26	5.26	b		M
Crassostrea rhizophorae Mangrove oyster Bivalve M	Shell	15	E63	Tibes	1		11.96	-	-	-0.46	-16.31	-	-	c	M
Crassostrea rhizophorae Mangrove oyster Bivalve M	Shell	15	E64	Tibes	1		11.92	-	-	-1.32	-17.17	-	-	c	M
Crassostrea rhizophorae Mangrove oyster Bivalve M	Shell	15	E65	Tibes	1		11.85	-	-	-0.60	-16.45	-	-	c	M
Crassostrea rhizophorae Mangrove oyster Bivalve M	Shell	15	E66	Tibes	1		11.84	-	-	1.27	-14.58	-	-	c	M
Crassostrea rhizophorae Mangrove oyster Bivalve M	Shell	15	E67	Tibes	1		11.83	-	-	-0.74	-16.59	-	-	c	M
Crassostrea rhizophorae Mangrove oyster Bivalve M	Muscle	15	D26	Boqueron	2		43.03	9.49	5.29	-21.34	-15.21	4.94	4.94	e b	M
Crassostrea rhizophorae Mangrove oyster Bivalve M	Muscle	15	D28	Boqueron	2		-	-	5.65*	-20.59	-15.29	5.32	5.32	e b	M
Crassostrea rhizophorae Mangrove oyster Bivalve M	Muscle	15	D30	Boqueron	2		38.55	8.01	5.62	-21.35	-14.61	5.04	5.04	e b	M
Crassostrea rhizophorae Mangrove oyster Bivalve M	Muscle	15	D34	Boqueron	2		39.65	8.34	5.55	-21.05	-14.44	3.99	3.99	e b	M
Crepidula plana White slipper snail Gastropod M	Muscle	8	-	Horn Island	2		-	-	-	-19.3	-16.30	8.7	8.7	b	M
Cyclura carinata Rock iguana Reptile T	Bone	6	-	Turks and Caicos	2		-	-	-	-19.5	-20.60	6	6.3	a i j	T
Cyclura carinata Rock iguana Reptile T	Bone	13	-	Grand Turk	1		-	-	-	-15.95	-18.55	9.29	9.59	i j	T
Cymatium sp. Triton Gastropod M	Shell	15	E23	Tibes	1		8.78	-	-	-1.81	-17.66	-	-	c	M
Cymatium sp. Triton Gastropod M	Shell	15	E24	Tibes	1		11.74	-	-	1.43	-14.42	-	-	c	M
Cynoscion arenarius White trout Bony fish M	Muscle	8	-	Horn Island	2		-	-	-	-21	-18.00	14.2	14.2	b	M
Cynoscion nebulosus Speckled trout Bony fish M	Muscle	8	-	Horn Island	2		-	-	-	-17.5	-14.50	14.6	14.6	b	M
Dactylopterus vulitanus Flying gurnard Bony fish M	Edible portion	13	-	Grand Turk	2		-	-	-	-9.87	-6.87	5.93	5.93	b	M
Dasyatis americana Southern stingray Cartilaginous fish M	Edible portion	13	-	Grand Turk	2		-	-	-	-11.44	-8.44	4.81	4.81	b	M
Dasyatis sabina Atlantic stingray Bony fish M	Muscle	8	-	Horn Island	2		-	-	-	-16.2	-13.20	12.2	12.2	b	M
Dasyprocta leporina Brazilian agouti Terrestrial mammal T	Bone	13	-	Pearls	1		-	-	-	-19.99	-22.49	5.07	5.27	g h	T
Dasyprocta sp. Agouti Terrestrial mammal T	Bone	13	-	Grande Anse	1		-	-	-	-20.3	-22.80	7.77	7.97	g h	T
Decapterus sp. Scad Bony fish M	Edible portion	13	-	Grand Turk	2		-	-	-	-16.96	-13.96	3.56	3.56	b	M
Decapterus sp. Scad Bony fish M	Edible portion	13	-	Grand Turk	2		-	-	-	-16.96	-13.96	3.46	3.46	b	M
Dermochelys coriacea Leatherback turtle Sea turtle M	Collagen	5	-	Atlantic	2		-	-	-	-19	-18.60	14.1	14.4	b i j	M
Diadema antillarium Black urchin Echinodermata M	Muscle	4	-	St. Croix	2		-	-	-	-12.1	-9.10	-	-	b	M
Diadema antillarium Black urchin Echinodermata M	Muscle	4	-	St. Croix	2		-	-	-	-12.9	-9.90	-	-	b	M
Diadema antillarium Black urchin Echinodermata M	Soft parts	6	-	Turks and Caicos	2		-	-	-	-9.3	-6.30	2.4	2.4	b	M
Didelphis marsupialis Opossum Terrestrial mammal T	Bone	13	-	Pearls	1		-	-	-	-19.09	-21.59	6.65	6.85	g h	T
Diodon holocanthus Long-spine porcupinefish Bony fish M	Muscle	4	-	St. Croix	2		-	-	-	-11.9	-8.90	-	-	b	M
Diodon holocanthus Long-spine porcupinefish Bony fish M	Muscle	4	-	St. Croix	2		-	-	-	-12.2	-9.20	-	-	b	M
Diodon holocanthus Long-spine porcupinefish Bony fish M	Muscle	4	-	Cayo Miskitos	2		-	-	-	-16.6	-13.60	-	-	b	M
Diodon holocanthus Long-spine porcupinefish Bony fish M	Muscle	4	-	Cayo Miskitos	2		-	-	-	-16.7	-13.70	-	-	b	M
Diodon holocanthus Long-spine porcupinefish Bony fish M	Muscle	4	-	Cayo Miskitos	2		-	-	-	-17.6	-14.60	-	-	b	M
Diodon hystrix Porcupinefish Bony fish M	Bone	9	-	Tutu	1		-	-	-	-6.5	-10.50	6.3	8	k l	M
Diodon hystrix Porcupinefish Bony fish M	Bone	9	-	Tutu	1		-	-	-	-4.9	-8.90	7.3	9	k l	M
Diodon hystrix Porcupinefish Bony fish M	Bone	13	-	Grand Turk	1		-	-	-	-7.4	-11.40	6.06	7.76	k l	M
Diplectrum bivitattum Dwarf sand perch Bony fish M	Muscle	8	-	Horn Island	2		-	-	-	-17.5	-14.50	13.4	13.4	b	M
Diplectrum formosum Sand perch Bony fish M	Muscle	8	-	Horn Island	2		-	-	-	-17.1	-14.10	14.2	14.2	b	M
Donax denticulatus Tropical surf clam Bivalve M	Shell	15	E41	Tibes	1		12.21	-	-	0.03	-15.82	-	-	c	M
Donax denticulatus Tropical surf clam Bivalve M	Shell	15	E42	Tibes	1		12.06	-	-	0.98	-14.87	-	-	c	M
Echeneis neucratoides Sharksucker Bony fish M	Muscle	8	-	Horn Island	2		-	-	-	-17.4	-14.40	14.1	14.1	b	M
Echinometra lucunter Urchin Echinodermata M	Muscle	4	-	St. Croix	2		-	-	-	-14.5	-11.50	-	-	b	M
Echinometra lucunter Urchin Echinodermata M	Muscle	4	-	St. Croix	2		-	-	-	-14.5	-11.50	-	-	b	M
Eleotrus pisonis Spinycheek sleeper Freshwater fish F	Muscle	7	-	Rio Espiritu	2		-	-	-	-20.46	-18.96	9.53	9.53	a	F
Elopidae Tarpon Bony fish M	Bone	13	-	Kelbey Ridge	1		-	-	-	-11.36	-15.36	3.43	5.13	k l	M
Elops saurus Ladyfish Bony fish M	Muscle	8	-	Horn Island	2		-	-	-	-19.5	-16.50	12.7	12.7	b	M
Emerita talpoida Common mole crab Marine crab M	Muscle	8	-	Horn Island	2		-	-	-	-15.3	-12.30	8.9	8.9	b	M
Epilobocera sinuatifrons Puerot Rican freshwater crab Freshwater invertebrate F	Muscle	7	-	Rio Espiritu	2		-	-	-	-23.78	-22.28	4.91	4.91	a	F
Epilobocera sinuatifrons Puerot Rican freshwater crab Freshwater invertebrate F	Muscle	15	C86	Real Anon	2		43.39	10.71	4.73	-23.21	-19.61	6.91	6.91	e a	F
Epilobocera sinuatifrons Puerot Rican freshwater crab Freshwater invertebrate F	Muscle	15	C87	Real Anon	2		44.59	13.32	3.90	-22022	-19.94	8.54	8.54	e a	F
Epilobocera sinuatifrons Puerot Rican freshwater crab Freshwater invertebrate F	Muscle	15	C89	Real Anon	2		44.55	12.97	4.01	-21566	-19.29	8.46	8.46	e a	F
Epinephalus itajara Spotted jewfish Bony fish M	Muscle	15	E94	Fajardo	2		45.36	13.74	3.85	-13888	-10.40	10.67	10.67	e b	M
Epinephelus guttatus Red hind	Nassau grouper Bony fish M	Muscle	6	-	2		-	-	-	-13	-10.00	7.6	7.6	b	M
Epinephelus guttatus Red hind	Nassau grouper Bony fish M	Bone collagen	6	-	2		-	-	-	-11.6	-12.60	7.5	9.2	b k l	M
Epinephelus guttatus Red hind	Nassau grouper Bony fish M	Edible portion	13	-	2		-	-	-	-12.3	-9.30	5.2	5.2	b	M
Epinephelus guttatus Red hind	Nassau grouper Bony fish M	Bone	13	-	1		-	-	-	-9.12	-13.12	6.54	8.24	k l	M
Epinephelus itajara Spotted jewfish Bony fish M	Muscle	15	E90	Fajardo	2		45.09	13.91	3.78	-15755	-12.39	8.17	8.17	e b	M
Epinephelus sp. Grouper Bony fish M	Bone collagen	6	-	St. Kitts	1		-	-	-	-	-	6.8	8.5	k l	M
Epinephelus sp. Grouper Bony fish M	Bone	13	-	Pearls	1		-	-	-	-10.31	-14.31	5.95	7.65	k l	M
Epinephelus sp. Grouper Bony fish M	Bone	13	-	Spring Bay	1		-	-	-	-9.3	-13.30	5.49	7.19	k l	M
Epinephelus sp. Grouper Bony fish M	Bone	13	-	Grand Turk	1		-	-	-	-6.79	-10.79	6.91	8.61	k l	M
Epinephelus sp. Grouper Bony fish M	Muscle	15	C76	Combate	2		45.76	14.17	3.77	-13977	-10.64	8.66	8.66	e b	M
Epinephelus sp. Grouper Bony fish M	Muscle	15	C77	Combate	2		44.51	13.87	3.74	-13676	-10.39	8.67	8.67	e b	M
Epinephelus sp. Grouper Bony fish M	Bone collagen	15	D7 Tibes		1		12.18	4.45	3.19	-7.94	-11.94	7.85	9.55	i j	M
Epinephelus sp. Grouper Bony fish M	Bone collagen	15	D10	Tibes	1		12.86	4.66	3.22	-8.36	-12.36	7.53	9.23	k l	M
Epinephelus striatus Nassau grouper	red hind Bony fish M	6	-	Grand Bahama	2		-	-	-	-12.9	-9.90	7.3	7.3	b	M
Epinephelus striatus Nassau grouper	red hind Bony fish M	6	-	Grand Bahama	2		-	-	-	-8.4	-9.40	6.5	8.2	b k l	M
Epinephelus striatus Nassau grouper	red hind Bony fish M	13	-	Grand Turk	2		-	-	-	-15.33	-12.33	7.45	7.45	b	M
Erignathus barbatus Bearded seal Marine mammal M	Collagen	3	-	Greenland	1		-	-	-	-13.9	-16.40	16	16.2	g h	M
Erignathus barbatus Bearded seal Marine mammal M	Collagen	3	-	Greenland	1		-	-	-	-13.8	-16.30	16.8	17	g h	M
Erignathus barbatus Bearded seal Marine mammal M	Collagen	3	-	Greenland	1		-	-	-	-14.6	-17.10	15.5	15.7	g h	M
Erignathus barbatus Bearded seal Marine mammal M	Collagen	3	-	Greenland	1		-	-	-	-14.6	-17.10	14.9	15.1	g h	M
Erignathus barbatus Bearded seal Marine mammal M	Collagen	3	-	Greenland	1		-	-	-	-14.3	-16.80	16.1	16.3	g h	M
Eucinostomus argenteus Silver mojarra Bony fish M	Muscle	8	-	Horn Island	2		-	-	-	-17.8	-14.80	12.5	12.5	b	M
Eucinostomus sp. Mojarra Bony fish M	Muscle	15	C105	Fajardo	2		44.45	13.71	3.78	-14867	-11.51	9.02	9.02	e b	M
Eucinostomus sp. Mojarra Bony fish M	Muscle	15	C106	Fajardo	2		42.96	12.92	3.88	-13354	-9.82	12.40	12.40	e b	M
Eucinostomus sp. Mojarra Bony fish M	Muscle	15	C107	Fajardo	2		43.28	13.00	3.88	-13334	-9.79	10.84	10.84	e b	M
Eucinostomus sp. Mojarra Bony fish M	Muscle	15	C108	Fajardo	2		42.60	13.06	3.81	-13239	-9.84	11.37	11.37	e b	M
Euconostomus sp. Mojarra Bony fish M	Edible portion	13	-	Grand Turk	2		-	-	-	-12.27	-9.27	1.14	1.14	b	M
Eupomacentrus dorsopunicans Dusky damselfish Bony fish M	Muscle	4	-	St. Croix	2		-	-	-	-12.8	-9.80	-	-	b	M
Eupomacentrus leucostictus Beau Gregory Damselfish Bony fish M	Muscle	4	-	St. Croix	2		-	-	-	-12.4	-9.40	-	-	b	M
Eupomacentrus planifrons Threespot Damselfish Bony fish M	Muscle	4	-	St. Croix	2		-	-	-	-14.2	-11.20	-	-	b	M
Euthynnus sp. Tuna Bony fish M	Bone collagen	6	-	St. Kitts	1		-	-	-	-14.6	-18.60	15.8	17.5	k l	M
Euthynnus sp. Tuna Bony fish M	Muscle	16	-	-	2		-	-	-	-16.5	-13.50	9.2	9.2	b	M
Farfantepenaeus aztecus Brown schrimp Marine invertebrate M	Muscle	8	-	Horn Island	2		-	-	-	-17.7	-14.70	11	11	b	M
Farfantepenaeus duorarum Pink shrimp Marine invertebrate M	Muscle	8	-	Horn Island	2		-	-	-	-16.5	-13.50	11.2	11.2	b	M
Fasciolaria tulipa True tulip snail Gastropod M	Shell	15	E22	Tibes	1		11.76	-	-	-0.02	-15.87	-	-	c	M
Fulica americana American coot Bird F	Edible portion	13	-		2		-	-	-	-24.48	-22.98	3.43	3.43	a	F
Fundulus similis Longnose killfish Bony fish M	Muscle	8	-	Horn Island	2		-	-	-	-14.1	-11.10	11.8	11.8	b	M
Gallinula chloropus Common moorhen Bird F	Edible portion	13	-		2		-	-	-	-17.64	-16.14	4.44	4.44	a	F
Geocapromys sp. Hutia Terrestrial mammal T	Bone	6	-	Jamaica	2		-	-	-	-24.1	-23.60	4.1	4.3	b g h	T
Geocarcinus ruricola Terrestrial halloween crab Terrestrial crab T	Chitin	6	-	Bahamas	2		-	-	-	-23.8	-24.50	-2.3	9.6	a d m	T
Geocarcinus ruricola Terrestrial halloween crab Terrestrial crab T	Edible portion	13	-	Middle Caicos	2		-	-	-	-13.24	-11.74	1.56	1.56	a	T
Geocarcinus ruricola Terrestrial halloween crab Terrestrial crab T	Chitin	16	-	-	2		-	-	-	-26.3	-27.00	-	-	a d	T
Geocarcinus ruricola Terrestrial halloween crab Terrestrial crab T	Chitin	16	-	-	2		-	-	-	-23.8	-24.50	-	-	a d	T
Geochelone sp. Tortise Reptile T	Bone	13	-	Grand Turk	1		-	-	-	-14.25	-16.85	8.79	9.09	i j	T
Geothlypis rostrata Bahama yellowthroat Bird T	Edible portion	13	-	Grand Bahama	2		-	-	-	-9.68	-8.18	2.45	2.45	a	T
Geotrygon chrysia Key west quail dove Bird T	Edible portion	13	-	Grand Bahama	2		-	-	-	-23.6	-22.10	0.76	0.76	a	T
Ginglymosioma cirratum Nurse shark Cartilaginous fish M	Bone collagen	6	-	Middle Caicos	1		-	-	-	-6.1	-10.10	10	11.7	k l	M
Ginglymosioma cirratum Nurse shark Cartilaginous fish M	Bone collagen	6	-	Grenada	1		-	-	-	-8.3	-12.30	8	9.7	k l	M
Ginglymosioma cirratum Nurse shark Cartilaginous fish M	Edible portion	13	-	Grand Turk	2		-	-	-	-11.52	-8.52	1.13	1.13	b	M
Gobiomorus dormitor Bigmouth sleeper Freshwater fish F	Muscle	7	-	Rio Espiritu	2		-	-	-	-17.56	-16.06	8.02	8.02	a	F
Gobiomorus dormitor Bigmouth sleeper Freshwater fish F	Muscle	7	-	Rio Espiritu	2		-	-	-	-19.28	-17.78	9.03	9.03	a	F
Gobiomorus dormitor Bigmouth sleeper Freshwater fish F	Muscle	15	C80	Real Anon	2		46.51	14.02	3.87	-21259	-19.24	9.60	9.60	e a	F
Gobiomorus dormitor Bigmouth sleeper Freshwater fish F	Muscle	15	C81	Real Anon	2		46.22	13.96	3.86	-22251	-20.24	9.13	9.13	e a	F
Grapsus sp. Littoral crab Marine crab M	Chitin	11	-	Bahamas	2		-	-	-	-10.1	-9.30	-6	5.9	b d m	M
Gymnothorax ocellatus Ocellated moray Bony fish M	Muscle	8	-	Horn Island	2		-	-	-	-17.5	-14.50	14.4	14.4	b	M
Haemulon album White margate Bony fish M	Muscle	6	-	Grand Bahama	2		-	-	-	-11.1	-8.10	6.9	6.9	b	M
Haemulon album White margate Bony fish M	Edible portion	13	-	Grand Turk	2		-	-	-	-8.05	-5.05	5.01	5.01	b	M
Haemulon carbonarium Caesar grunt Bony fish M	Edible portion	13	-	Grand Turk	2		-	-	-	-7.63	-4.63	5.12	5.12	b	M
Haemulon chrysargyreum Smallmouth grunt Bony fish M	Muscle	4	-	St. Croix	2		-	-	-	-12.9	-9.90	-	-	b	M
Haemulon flavolineatum French grunt Bony fish M	Muscle	4	-	St. Croix	2		-	-	-	-11.9	-8.90	-	-	b	M
Haemulon flavolineatum French grunt Bony fish M	Muscle	6	-	Grand Bahama	2		-	-	-	-10.5	-7.50	8.1	8.1	b	M
Haemulon flavolineatum French grunt Bony fish M	Muscle	6	-	Grand Bahama	2		-	-	-	-10.5	-7.50	7.7	7.7	b	M
Haemulon flavolineatum French grunt Bony fish M	Muscle	6	-	Grand Bahama	2		-	-	-	-10.9	-7.90	7.2	7.2	b	M
Haemulon flavolineatum French grunt Bony fish M	Muscle	6	-	Grand Bahama	2		-	-	-	-10.3	-7.30	8.2	8.2	b	M
Haemulon flavolineatum French grunt Bony fish M	Muscle	6	-	Grand Bahama	2		-	-	-	-10.5	-7.50	7.9	7.9	b	M
Haemulon flavolineatum French grunt Bony fish M	Muscle	6	-	Grand Bahama	2		-	-	-	-10.9	-7.90	7.2	7.2	b	M
Haemulon flavolineatum French grunt Bony fish M	Bone collagen	6	-	Grand Bahama	2		-	-	-	-7	-8.00	5.7	7.4	b k l	M
Haemulon flavolineatum French grunt Bony fish M	Bone collagen	6	-	Grand Bahama	2		-	-	-	-	-	5.4	7.1	b k l	M
Haemulon flavolineatum French grunt Bony fish M	Bone collagen	6	-	Grand Bahama	2		-	-	-	-7	-8.00	5.3	7	b k l	M
Haemulon flavolineatum French grunt Bony fish M	Bone collagen	6	-	Grand Bahama	2		-	-	-	-8.2	-9.20	5.4	7.1	b k l	M
Haemulon flavolineatum French grunt Bony fish M	Edible portion	13	-	Grand Turk	2		-	-	-	-13.09	-10.09	5.35	5.35	b	M
Haemulon parra Sailor's choice Bony fish M	Muscle	6	-	Grand Bahama	2		-	-	-	-10.8	-7.80	7.1	7.1	b	M
Haemulon parra Sailor's choice Bony fish M	Bone collagen	6	-	Grand Bahama	2		-	-	-	-7.5	-8.50	5.1	6.8	b k l	M
Haemulon plumieri White grunt Bony fish M	Muscle	4	-	St. Croix	2		-	-	-	-13.1	-10.10	-	-	b	M
Haemulon plumieri White grunt Bony fish M	Muscle	4	-	Cayo Miskitos	2		-	-	-	-11.9	-8.90	-	-	b	M
Haemulon plumieri White grunt Bony fish M	Muscle	15	C59	Ponce	2		45.14	14.01	3.76	-13842	-10.52	9.74	9.74	e b	M
Haemulon plumieri White grunt Bony fish M	Muscle	15	E101	Fajardo	2		45.11	14.01	3.76	-14659	-11.35	6.84	6.84	e b	M
Haemulon plumieri White grunt Bony fish M	Muscle	15	E102	Fajardo	2		44.40	13.68	3.79	-14255	-10.89	7.59	7.59	e b	M
Haemulon sciuris Bluestriped grunt Bony fish M	Muscle	4	-	St. Croix	2		-	-	-	-12.3	-9.30	-	-	b	M
Haemulon sciuris Bluestriped grunt Bony fish M	Muscle	6	-	Grand Bahama	2		-	-	-	-11.1	-8.10	7	7	b	M
Haemulon sciuris Bluestriped grunt Bony fish M	Bone	13	-	Marmora Bay	1		-	-	-	-4.33	-8.33	4.78	6.48	k l	M
Haemulon sp. Grunt Bony fish M	Bone collagen	6	-	Middle Caicos	1		-	-	-	-4.9	-8.90	6.6	8.3	k l	M
Haemulon sp. Grunt Bony fish M	Bone	9	-	Tutu	1		-	-	-	-6.5	-10.50	5.6	7.3	k l	M
Haemulon sp. Grunt Bony fish M	Edible portion	13	-	Grand Turk	2		-	-	-	-9.17	-6.17	5.47	5.47	b	M
Haemulon sp. Grunt Bony fish M	Bone	13	-	Grand Turk	1		-	-	-	-5.29	-9.29	3.52	5.22	k l	M
Haemulon sp. Grunt Bony fish M	Muscle	16	-	-	2		-	-	-	-12.8	-9.80	-	-	b	M
Haemulon sp. Grunt Bony fish M	Muscle	16	-	-	2		-	-	-	-12.6	-9.60	-	-	b	M
Halichoeres bivittatus Slippery dick Bony fish M	Muscle	4	-	St. Croix	2		-	-	-	-11.8	-8.80	-	-	b	M
Halichoeres radiatus Puddingwife Bony fish M	Bone	9	-	Tutu	1		-	-	-	-8.9	-12.90	5.9	7.6	k l	M
Halichoeres radiatus Puddingwife Bony fish M	Bone	9	-	Tutu	1		-	-	-	-8.6	-12.60	5.3	7	k l	M
Halichoeres radiatus Puddingwife Bony fish M	Edible portion	13	-	Grand Turk	2		-	-	-	-12.75	-9.75	5.43	5.43	b	M
Harengula clupeola Red-eared pilchard Bony fish M	Muscle	15	C115LR Fajardo		2		45.72	14.48	3.68	-16491	-13.49	7.81	7.81	b	M
Harengula clupeola Red-eared pilchard Bony fish M	Muscle	15	C114	Fajardo	2		44.99	13.24	3.97	-16828	-13.13	7.40	7.40	e b	M
Harengula clupeola Red-eared pilchard Bony fish M	Muscle	15	C115	Fajardo	2		47.67	13.17	4.22	-17445	-13.27	7.53	7.53	e b	M
Harengula clupeola Red-eared pilchard Bony fish M	Muscle	15	C116	Fajardo	2		45.06	13.48	3.90	-16867	-13.29	7.10	7.10	e b	M
Harengula humecalis Redear herring Bony fish M	Muscle	15	C102	Fajardo	2		44.79	13.89	3.76	-16085	-12.76	8.57	8.57	e b	M
Harengula humecalis Redear herring Bony fish M	Muscle	15	C103	Fajardo	2		45.40	13.30	3.98	-14476	-10.75	8.48	8.48	e b	M
Harengula humeralis Redear herring Bony fish M	Muscle	15	C101	Fajardo	2		30.68	9.38	3.82	-15574	-12.15	7.37	7.37	e b	M
Harengula jaguana Scaled sardine Bony fish M	Muscle	8	-	Horn Island	2		-	-	-	-18.2	-15.20	13.1	13.1	b	M
Harengula sp. Sardine Bony fish M	Edible portion	13	-	Grand Turk	2		-	-	-	-16.02	-13.02	3.59	3.59	b	M
Harengula sp. Sardine Bony fish M	Edible portion	13	-	Grand Turk	2		-	-	-	-16.91	-13.91	4.28	4.28	b	M
Harengula sp. Sardine Bony fish M	Edible portion	13	-	Grand Turk	2		-	-	-	-12.8	-9.80	7.01	7.01	b	M
Harengula sp. Sardine Bony fish M	Edible portion	13	-	Grand Turk	2		-	-	-	-13.8	-10.80	3.2	3.2	b	M
Harengula sp. Sardine Bony fish M	Edible portion	13	-	Grand Turk	2		-	-	-	-14.67	-11.67	1.31	1.31	b	M
Harengula sp. Sardine Bony fish M	Edible portion	13	-	Grand Turk	2		-	-	-	-16.36	-13.36	5.43	5.43	b	M
Hemiramphus sp. Halfbeak Bony fish M	Muscle	4	-	St. Croix	2		-	-	-	-10.3	-7.30	-	-	b	M
Hemiramphus sp. Halfbeak Bony fish M	Muscle	4	-	St. Croix	2		-	-	-	-11.1	-8.10	-	-	b	M
Hemiramphus sp. Halfbeak Bony fish M	Muscle	4	-	Cayo Miskitos	2		-	-	-	-10.6	-7.60	-	-	b	M
Hemiramphus sp. Halfbeak Bony fish M	Muscle	4	-	Cayo Miskitos	2		-	-	-	-12.8	-9.80	-	-	b	M
Hemiramphus sp. Halfbeak Bony fish M	Muscle	6	-	Grand Bahama	2		-	-	-	-16.2	-13.20	9.7	9.7	b	M
Hemiramphus sp. Halfbeak Bony fish M	Muscle	6	-	Grand Bahama	2		-	-	-	-16.9	-13.90	9.6	9.6	b	M
Hemiramphus sp. Halfbeak Bony fish M	Muscle	6	-	Grand Bahama	2		-	-	-	-15.4	-12.40	9.9	9.9	b	M
Hemiramphus sp. Halfbeak Bony fish M	Muscle	6	-	Grand Bahama	2		-	-	-	-17	-14.00	9.3	9.3	b	M
Hemiramphus sp. Halfbeak Bony fish M	Muscle	6	-	Grand Bahama	2		-	-	-	-16.5	-13.50	8.1	8.1	b	M
Hemiramphus sp. Halfbeak Bony fish M	Muscle	6	-	Grand Bahama	2		-	-	-	-16.4	-13.40	9.9	9.9	b	M
Hemiramphus sp. Halfbeak Bony fish M	Bone collagen	6	-	Grand Bahama	2		-	-	-	-14.1	-15.10	8.4	10.1	b k l	M
Hemiramphus sp. Halfbeak Bony fish M	Bone collagen	6	-	Grand Bahama	2		-	-	-	-14.3	-15.30	8.5	10.2	b k l	M
Hepatus epheliticus Calico box crab Marine crab M	Muscle	8	-	Horn Island	2		-	-	-	-16.2	-13.20	14.1	14.1	b	M
Holocentrus ascensionis Squirrelfish Bony fish M	Muscle	15	E83	Fajardo	2		45.81	14.02	3.81	-15075	-11.66	8.47	8.47	e b	M
Holocentrus rufus Longspine squirrelfish Bony fish M	Muscle	4	-	St. Croix	2		-	-	-	-12.3	-9.30	-	-	b	M
Holocentrus rufus Longspine squirrelfish Bony fish M	Muscle	6	-	Grand Bahama	2		-	-	-	-11.1	-8.10	7.8	7.8	b	M
Holocentrus rufus Longspine squirrelfish Bony fish M	Edible portion	13	-	Grand Turk	2		-	-	-	-12.91	-9.91	5.16	5.16	b	M
Holocentrus sp. Squirrelfish Bony fish M	Edible portion	13	-	Grand Turk	2		-	-	-	-11.32	-8.32	6.42	6.42	b	M
Holocentrus sp. Squirrelfish Bony fish M	Muscle	16	-	-	2		-	-	-	-13.3	-10.30	9.8	9.8	b	M
Iguanidae Iguana Reptile T	Bone	13	-	Kelbey Ridge	1		-	-	-	-20.7	-23.30	12.9	13.2	i j	T
Isolobodon portoricensis Hutia Terrestrial mammal T	Bone collagen	15	D18	Tibes	1		27.38	9.55	3.34	-19.05	-21.55	6.28	6.48	g h	T
Isolobodon portoricensis Hutia Terrestrial mammal T	Bone collagen	15	D20	Tibes	1		25.19	8.86	3.32	-17.06	-19.56	2.58	2.78	g h	T
Isolobodon portoricensis Hutia Terrestrial mammal T	Bone collagen	15	D21	Tibes	1		23.20	8.08	3.35	-18.96	-21.46	6.38	6.58	g h	T
Isolobodon portoricensis Hutia Terrestrial mammal T	Bone collagen	15	D22	Tibes	1		26.62	9.33	3.33	-20.41	-22.91	3.64	3.84	g h	T
Labrid Wrasse Bony fish M	Bone	9	-	Tutu	1		-	-	-	-10.2	-14.20	4.5	6.2	k l	M
Labridae sp. Wrasse Bony fish M	Muscle	15	C65	Ponce	2		45.00	14.02	3.74	-14669	-11.38	6.97	6.97	e b	M
Labridae sp. Wrasse Bony fish M	Muscle	15	C66	Ponce	2		44.88	13.69	3.82	-13126	-9.69	7.39	7.39	e b	M
Labridae sp. Wrasse Bony fish M	Muscle	15	C67	Ponce	2		60.77	19.14	3.70	-13873	-10.66	9.25	9.25	e b	M
Labridae sp. Wrasse Bony fish M	Muscle	15	E87	Fajardo	2		44.86	13.86	3.78	-14496	-11.15	7.89	7.89	e b	M
Labridae sp. Wrasse Bony fish M	Muscle	15	E88	Fajardo	2		44.63	13.78	3.78	-15035	-11.68	7.79	7.79	e b	M
Lachnolaimus maximus Hogfish Bony fish M	Edible portion	13	-	Grand Turk	2		-	-	-	-12.93	-9.93	4.98	4.98	b	M
Lachnolaimus maximus Hogfish Bony fish M	Edible portion	13	-	Grand Turk	2		-	-	-	-12.12	-9.12	4.96	4.96	b	M
Lactophrys so. Trunkfish Bony fish M	Edible portion	13	-	Grand Turk	2		-	-	-	-11.3	-8.30	5.34	5.34	b	M
Lactophrys so. Trunkfish Bony fish M	Bone	13	-	Grand Turk	1		-	-	-	-5.75	-9.75	6.24	7.94	k l	M
Lagodon rhomboides Pinfish Bony fish M	Muscle	8	-	Horn Island	2		-	-	-	-16.1	-13.10	12.2	12.2	b	M
Leiostomus xanthurus Spot Bony fish M	Muscle	8	-	Horn Island	2		-	-	-	-17.4	-14.40	13.5	13.5	b	M
Leptotila jamaicensis White-bellied dove Bird T	Edible portion	13	-	New providence	2		-	-	-	-21.36	-19.86	4.12	4.12	a	T
Libinia dubia Spider crab Marine crab M	Muscle	8	-	Horn Island	2		-	-	-	-17.3	-14.30	13.9	13.9	b	M
Libinia emarginata Spider crab Marine crab M	Muscle	8	-	Horn Island	2		-	-	-	-17.3	-14.30	13.7	13.7	b	M
Limulus polyphemus Horseshoe crab Marine crab M	Muscle	8	-	Horn Island	2		-	-	-	-15.7	-12.70	12.1	12.1	b	M
Lithopoma caelata Carved starsnail Gastropod M	Shell	15	D96	Tibes	1		12.02	-	-	2.46	-13.39	-	-	c	M
Lithopoma caelata Carved starsnail Gastropod M	Shell	15	D97	Tibes	1		11.97	-	-	3.50	-12.35	-	-	c	M
Litopenaeus setiferus White shrimp Marine invertebrate M	Muscle	8	-	Horn Island	2		-	-	-	-19.6	-16.60	11.4	11.4	b	M
Lolliguncula brevis Atlantic brief squid Marine invertebrate M	Muscle	8	-	Horn Island	2		-	-	-	-17.8	-14.80	15.7	15.7	b	M
Lucina pectinata Thick lucine Bivalve M	Muscle	15	D1LR Boqueron		2		38.20	9.83	4.53	-20.64	-17.64	-7.01	-7.01	b	M
Lucina pectinata Thick lucine Bivalve M	Shell	15	E52	Tibes	1		11.94	-	-	1.73	-14.12	-	-	c	M
Lucina pectinata Thick lucine Bivalve M	Shell	15	E53	Tibes	1		11.94	-	-	-0.26	-16.11	-	-	c	M
Lucina pectinata Thick lucine Bivalve M	Shell	15	E54	Tibes	1		11.96	-	-	2.63	-13.22	-	-	c	M
Lucina pectinata Thick lucine Bivalve M	Shell	15	E55	Tibes	1		11.97	-	-	2.40	-13.45	-	-	c	M
Lucina pectinata Thick lucine Bivalve M	Shell	15	E56	Tibes	1		11.93	-	-	2.95	-12.90	-	-	c	M
Lucina pectinata Thick lucine Bivalve M	Muscle	15	B109	Boqueron	2		38.64	8.16	5.52	-25.14	-18.58	-7.68	-7.68	e b	M
Lucina pectinata Thick lucine Bivalve M	Muscle	15	B111	Boqueron	2		41.64	9.08	5.35	-23.84	-17.59	-6.00	-6.00	e b	M
Lucina pectinata Thick lucine Bivalve M	Muscle	15	B113	Boqueron	2		43.00	9.49	5.29	-23.29	-17.16	-8.98	-8.98	e b	M
Lucina pectinata Thick lucine Bivalve M	Muscle	15	B115	Boqueron	2		43.78	8.50	6.01	-23.31	-15.85	-7.84	-7.84	e b	M
Lutjanus analis Mutton snapper Bony fish M	Bone collagen	6	-	Grand Bahama	2		-	-	-	-4.7	-5.70	6.4	8.1	b k l	M
Lutjanus campechanus Red snapper Bony fish M	Muscle	8	-	Horn Island	2		-	-	-	-16.8	-13.80	14.1	14.1	b	M
Lutjanus griseus Gray snapper Bony fish M	Muscle	6	-	Grand Bahama	2		-	-	-	-9.9	-6.90	8.2	8.2	b	M
Lutjanus griseus Gray snapper Bony fish M	Muscle	6	-	Grand Bahama	2		-	-	-	-15.7	-12.70	7.8	7.8	b	M
Lutjanus griseus Gray snapper Bony fish M	Muscle	8	-	Horn Island	2		-	-	-	-20.1	-17.10	14.4	14.4	b	M
Lutjanus jocu Dog snapper Bony fish M	Muscle	6	-	Grand Bahama	2		-	-	-	-11.9	-8.90	7.9	7.9	b	M
Lutjanus jocu Dog snapper Bony fish M	Bone collagen	6	-	Grand Bahama	2		-	-	-	-8	-9.00	6.6	8.3	b k l	M
Lutjanus mahogani Hog snapper Bony fish M	Muscle	6	-	Grand Bahama	2		-	-	-	-11.2	-8.20	6.2	6.2	b	M
Lutjanus mahogani Hog snapper Bony fish M	Bone collagen	6	-	Grand Bahama	2		-	-	-	-8.5	-9.50	4.3	6	b k l	M
Lutjanus sp. Snapper Bony fish M	Bone	9	-	Tutu	1		-	-	-	-8.8	-12.80	6.1	7.8	k l	M
Lutjanus sp. Snapper Bony fish M	Bone	9	-	Tutu	1		-	-	-	-8.7	-12.70	7	8.7	k l	M
Lutjanus sp. Snapper Bony fish M	Bone	13	-	Grand Turk	1		-	-	-	-5.04	-9.04	5.86	7.56	k l	M
Lutjanus sp. Snapper Bony fish M	Bone	13	-	Marmora Bay	1		-	-	-	-6.4	-10.40	8.33	10.03	k l	M
Lutjanus sp. Snapper Bony fish M	Muscle	15	C63LR Ponce		2		45.05	14.47	3.63	-13548	-10.55	11.03	11.03	b	M
Lutjanus sp. Snapper Bony fish M	Muscle	15	C57	Ponce	2		44.80	13.49	3.87	-16185	-12.66	8.88	8.88	e b	M
Lutjanus sp. Snapper Bony fish M	Muscle	15	C58	Ponce	2		44.21	13.67	3.77	-15411	-12.07	8.13	8.13	e b	M
Lutjanus sp. Snapper Bony fish M	Muscle	15	C62	Ponce	2		44.19	13.77	3.74	-13968	-10.68	10.43	10.43	e b	M
Lutjanus sp. Snapper Bony fish M	Muscle	15	C63	Ponce	2		44.59	13.90	3.74	-13887	-10.60	10.74	10.74	e b	M
Lutjanus sp. Snapper Bony fish M	Muscle	15	C64	Ponce	2		45.62	14.00	3.80	-14421	-11.03	10.64	10.64	e b	M
Lutjanus sp. Snapper Bony fish M	Muscle	15	C75	Combate	2		45.71	14.06	3.79	-14.27	-10.89	10.25	10.25	e b	M
Lutjanus sp. Snapper Bony fish M	Muscle	15	E86	Fajardo	2		45.02	14.00	3.75	-15775	-12.47	9.34	9.34	e b	M
Lutjanus sp. Snapper Bony fish M	Muscle	15	E89	Fajardo	2		44.72	13.86	3.76	-10588	-7.26	9.93	9.93	e b	M
Lutjanus sp. Snapper Bony fish M	Muscle	15	E91	Fajardo	2		44.97	13.62	3.85	-16.47	-12.98	8.35	8.35	e b	M
Lutjanus sp. Snapper Bony fish M	Muscle	16	-	-	2		-	-	-	-16.5	-13.50	15.2	15.2	b	M
Lutjanus spp. Snapper Bony fish M	Bone collagen	15	D4 Tibes		1		33.16	12.18	3.18	-3.19	-7.19	9.34	11.04	k l	M
Lutjanus spp. Snapper Bony fish M	Bone collagen	15	D9 Tibes		1		9.24	3.38	3.19	-8.74	-12.74	6.42	8.12	k l	M
Lutjanus synagris Lane snapper Bony fish M	Muscle	6	-	Grand Bahama	2		-	-	-	-10.1	-7.10	8.6	8.6	b	M
Lutjanus synagris Lane snapper Bony fish M	Bone collagen	6	-	Grand Bahama	2		-	-	-	-6.4	-7.40	5.7	7.4	b k l	M
Lutjanus synagris Candy snapper Bony fish M	Muscle	8	-	Horn Island	2		-	-	-	-16.7	-13.70	14.2	14.2	b	M
Macrobrachium acanthurus Palemonid shrimp Freshwater invertebrate F	Muscle	7	-	Rio Espiritu	2		-	-	-	-19.16	-17.66	9.44	9.44	a	F
Macrobrachium carcinus Palemonid shrimp Freshwater invertebrate F	Muscle	7	-	Rio Espiritu	2		-	-	-	-20.13	-18.63	7.31	7.31	a	F
Macrobrachium crenulatum Palemonid shrimp Freshwater invertebrate F	Muscle	7	-	Rio Espiritu	2		-	-	-	-22.23	-20.73	6.97	6.97	a	F
Macrobrachium crenulatum Palemonid shrimp Freshwater invertebrate F	Muscle	7	-	Rio Espiritu	2		-	-	-	-23.75	-22.25	5.73	5.73	a	F
Macrobrachium heterochirus Palemonid shrimp Freshwater invertebrate F	Muscle	7	-	Rio Espiritu	2		-	-	-	-21.53	-20.03	7.03	7.03	a	F
Macrobrachium sp. Palemonid shrimp Freshwater invertebrate F	Muscle	15	C93LR Real Anon		2		45.29	14.66	3.60	-22133	-20.63	8.59	8.59	a	F
Macrobrachium sp. Palemonid shrimp Freshwater invertebrate F	Muscle	15	C68	Near Ponce	2		45.89	13.94	3.84	-20813	-18.85	9.21	9.21	e a	F
Macrobrachium sp. Palemonid shrimp Freshwater invertebrate F	Muscle	15	C90	Real Anon	2		45.14	13.85	3.80	-22.55	-20.65	9.10	9.10	e a	F
Macrobrachium sp. Palemonid shrimp Freshwater invertebrate F	Muscle	15	C91	Real Anon	2		44.85	13.30	3.94	-21.94	-19.80	8.87	8.87	e a	F
Macrobrachium sp. Palemonid shrimp Freshwater invertebrate F	Muscle	15	C92	Real Anon	2		45.64	13.39	3.98	-23385	-21.17	8.64	8.64	e a	F
Macrobrachium sp. Palemonid shrimp Freshwater invertebrate F	Muscle	15	C93	Real Anon	2		45.24	13.24	3.99	-22.66	-20.43	8.36	8.36	e a	F
Macrobrachium sp. Palemonid shrimp Freshwater invertebrate F	Muscle	15	C94	Real Anon	2		45.87	14.08	3.80	-22541	-20.65	8.85	8.85	e a	F
Macrobrachium sp. Palemonid shrimp Freshwater invertebrate F	Muscle	15	C95	Real Anon	2		46.17	13.17	4.09	-22374	-19.95	8.29	8.29	e a	F
Macrobrachium sp. Palemonid shrimp Freshwater invertebrate F	Muscle	15	C96	Real Anon	2		46.82	13.15	4.15	-22974	-20.43	8.94	8.94	e a	F
Macrobrachium spp. Palemonid shrimp Freshwater invertebrate F	Muscle	7	-	Rio Espiritu	2		-	-	-	-20.99	-19.49	9.88	9.88	a	F
Macrobrachium spp. Palemonid shrimp Freshwater invertebrate F	Muscle	7	-	Rio Espiritu	2		-	-	-	-19.67	-18.17	6.81	6.81	a	F
Macrobrachium spp. Palemonid shrimp Freshwater invertebrate F	Muscle	7	-	Rio Espiritu	2		-	-	-	-19.44	-17.94	7.11	7.11	a	F
Macrobrachium spp. Palemonid shrimp Freshwater invertebrate F	Muscle	7	-	Rio Espiritu	2		-	-	-	-20.27	-18.77	9.34	9.34	a	F
Megalomastoma croceum Puerto Rican land snail Terrestrial gastropod T	Edible portion	13	-	Puerto Rico	2		-	-	-	-22.65	-21.15	3.29	3.29	a	T
Megalomastoma croceum Puerto Rican land snail Terrestrial gastropod T	Edible portion	13	-	Puerto Rico	2		-	-	-	-22.78	-21.28	5.86	5.86	a	T
Megalomastoma croceum Puerto Rican land snail Terrestrial gastropod T	Edible portion	13	-	Puerto Rico	2		-	-	-	-22.72	-21.22	7.84	7.84	a	T
Megalomastoma croceum Puerto Rican land snail Terrestrial gastropod T	Shell	15	E38	Tibes	1		11.81	-	-	-12.06	-27.91	-	-	c	T
Menidia beryllina Tidewater silverside Bony fish M	Muscle	8	-	Horn Island	2		-	-	-	-17.1	-14.10	13	13	b	M
Menticirrhus americanus Southern kingfish Bony fish M	Muscle	8	-	Horn Island	2		-	-	-	-15.8	-12.80	13.8	13.8	b	M
Mercenaria campechiensis Southern quahog Bivalve M	Muscle	8	-	Horn Island	2		-	-	-	-18.5	-15.50	10.8	10.8	b	M
Micropogon undulatus Atlantic croaker Bony fish M	Muscle	8	-	Horn Island	2		-	-	-	-20.1	-17.10	12.7	12.7	b	M
Microspathodon chrysurus Jewel damselfish Bony fish M	Muscle	4	-	St. Croix	2		-	-	-	-9.8	-6.80	-	-	b	M
Mimochichla plumbea Red-legged thrush Bird T	Edible portion	13	-		2		-	-	-	-22.9	-21.40	8.19	8.19	a	T
Mirounga angustirostris Elephant seal Marine mammal M	Collagen	1	-	California	2		-	-	-	-14.4	-13.90	18.1	18.3	b g	M
Mirounga angustirostris Elephant seal Marine mammal M	Collagen	1	-	California	2		-	-	-	-13.6	-13.10	18.2	18.4	b g	M
Mithrax spinosissimus Spiny crab Marine crab M	Edible portion	13	-	Grand Turk	2		-	-	-	-13.41	-11.91	4.5	4.5	a	M
Monocanthus ciliatus Fringed filefish Bony fish M	Muscle	4	-	Cayo Miskitos	2		-	-	-	-12.9	-9.90	-	-	b	M
Monocanthus setifer Pygmy filefish Bony fish M	Muscle	8	-	Horn Island	2		-	-	-	-17	-14.00	12.8	12.8	b	M
Mugil cephalus Striped mullet Bony fish M	Muscle	8	-	Horn Island	2		-	-	-	-14.6	-11.60	10.2	10.2	b	M
Mugil curema White mullet Bony fish M	Muscle	8	-	Horn Island	2		-	-	-	-15.7	-12.70	9.8	9.8	b	M
Mugil sp. Mullet Bony fish M	Muscle	15	C56	Ponce	2		45.90	13.85	3.87	-11486	-7.97	9.56	9.56	e b	M
Mugil sp. Mullet Bony fish M	Muscle	15	E81	Fajardo	2		45.00	12.37	4.24	-13.06	-8.85	5.44	5.44	e b	M
Mugil sp. Mullet Bony fish M	Muscle	15	E82	Fajardo	2		45.30	13.74	3.85	-10213	-6.74	11.98	11.98	e b	M
Myceteroptera tigris Tiger grouper Bony fish M	Edible portion	13	-	Grand Turk	2		-	-	-	-11.63	-8.63	1.97	1.97	b	M
Mycteroperca sp. Grouper Bony fish M	Bone	13	-	Marmora Bay	1		-	-	-	-7.85	-11.85	6.85	8.55	k l	M
Mycteroperca sp. Grouper Bony fish M	Bone collagen	15	D3 Tibes		1		34.69	12.70	3.19	-6.49	-10.49	9.42	11.12	k l	M
Nassarius vibex Eastern nassa snail Bivalve M	Muscle	8	-	Horn Island	2		-	-	-	-16.3	-13.30	14.1	14.1	b	M
Nerita versicolor Four-toothed nerite Gastropod M	Gut contents	6	-	Turks and Caicos	2		-	-	-	-6.6	-3.60	1	1	b	M
Nerita versicolor Four-toothed nerite Gastropod M	Soft parts	6	-	Turks and Caicos	2		-	-	-	-5.7	-2.70	2.1	2.1	b	M
Nerita versicolor Four-toothed nerite Gastropod M	Soft parts	6	-	Turks and Caicos	2		-	-	-	-7.8	-4.80	2.9	2.9	b	M
Nerita versicolor Four-toothed nerite Gastropod M	Soft parts	6	-	Turks and Caicos	2		-	-	-	-15.8	-12.80	3.3	3.3	b	M
Nerita versicolor Four-toothed nerite Gastropod M	Edible portion	13	-	Grand Turk	2		-	-	-	-8.6	-5.60	0.87	0.87	b	M
Nerita versicolor Four-toothed nerite Gastropod M	Edible portion	13	-	Grand Turk	2		-	-	-	-8.09	-5.09	-0.61	-0.61	b	M
Neritina clenchi Nerite Gastropod M	Shell	15	D59	Tibes	1		11.99	-	-	-10.33	-26.18	-	-	c	M
Neritina clenchi Nerite Gastropod M	Shell	15	D60	Tibes	1		11.97	-	-	-8.90	-24.75	-	-	c	M
Neritina sp. Nerite Gastropod M	Muscle	15	C69	Guanica	2		27.81	5.84	5.56	-85667	-1.94	1.98	1.98	e b	M
Neritina spp. Grazing freshwater snail Freshwater invertebrate F	Muscle	7	-	Rio Espiritu	2		-	-	-	-21.48	-19.98	8.55	8.55	a	F
Neritina virginea Virgin nerite Gastropod M	Shell	15	D80	Tibes	1		11.99	-	-	-8.66	-24.51	-	-	c	M
Neritina virginea Virgin nerite Gastropod M	Shell	15	D81	Tibes	1		12.01	-	-	-8.57	-24.42	-	-	c	M
Nyctanassa violacea Yellow-crowned night-heron Bird M	Bone	13	-	Marmora Bay	1		-	-	-	-15.45	-16.95	7.1	5.9	a f	M
Ocyurus chrysurus Yellowtail snapper Bony fish M	Muscle	4	-	St. Croix	2		-	-	-	-12.4	-9.40	-	-	b	M
Ocyurus chrysurus Yellowtail snapper Bony fish M	Muscle	4	-	St. Croix	2		-	-	-	-16.9	-13.90	-	-	b	M
Ocyurus chrysurus Yellowtail snapper Bony fish M	Muscle	6	-	Grand Bahama	2		-	-	-	-12.2	-9.20	7.1	7.1	b	M
Ocyurus chrysurus Yellowtail snapper Bony fish M	Bone collagen	6	-	Grand Bahama	2		-	-	-	-7.7	-8.70	6.1	7.8	b k l	M
Ophiocoma sp. Brittlestar Marine invertebrate M	Muscle	4	-	St. Croix	2		-	-	-	-8.5	-5.50	-	-	b	M
Opisthonema oglinum Atlantic thread herring Bony fish M	Muscle	4	-	St. Croix	2		-	-	-	-15.8	-12.80	-	-	b	M
Oreaster reticulatis Bahama star Marine invertebrate M	Muscle	4	-	St. Croix	2		-	-	-	-12.7	-9.70	-	-	b	M
Oreaster reticulatis Bahama star Marine invertebrate M	Muscle	4	-	Cayo Miskitos	2		-	-	-	-9.5	-6.50	-	-	b	M
Oreaster reticulatis Bahama star Marine invertebrate M	Muscle	4	-	Cayo Miskitos	2		-	-	-	-20.1	-17.10	-	-	b	M
Orthopristis chrysoptera Pigfish Bony fish M	Muscle	8	-	Horn Island	2		-	-	-	-16.5	-13.50	13.5	13.5	b	M
Orzomyine sp. Rice rat Terrestrial mammal T	Bone	13	-	Spring Bay	1		-	-	-	-19.33	-21.83	2.12	2.32	g h	T
Paenaeus brasiliensis Shrimp Marine invertebrate M	Muscle	4	-	St. Croix	2		-	-	-	-11.3	-8.30	-	-	b	M
Pagurus pollicaris Flat-clawed hermit crab Marine Crab M	Muscle	8	-	Horn Island	2		-	-	-	-15.6	-12.60	11.6	11.6	b	M
Panulirus argus Spiney lobster Decapod M	Muscle	4	-	St. Croix	2		-	-	-	-11.3	-8.30	-	-	b	M
Panulirus argus Spiney lobster Decapod M	Chitin	11	-	Bahamas	2		-	-	-	-12.3	-11.50	-5.7	6.2	b d m	M
Panulirus argus Spiney lobster Decapod M	Muscle	15	E104LR Fajardo		2		41.13	13.79	3.48	-13482	-10.48	8.18	8.18	b	M
Panulirus argus Spiney lobster Decapod M	Muscle	15	E103	Fajardo	2		41.15	12.89	3.72	-14458	-11.21	7.62	7.62	e b	M
Panulirus argus Spiney lobster Decapod M	Muscle	15	E104	Fajardo	2		40.85	12.81	3.72	-14381	-11.14	7.62	7.62	e b	M
Pelecanus occidentalis Brown pelican Bird M	Bone	13	-	Pearls	1		-	-	-	-11.28	-12.78	7.81	6.61	a f	M
Phoca vitulina Harbor seal Marine mammal M	Collagen	1	-	California	1		-	-	-	-11.5	-14.00	18.1	18.3	g h	M
Phoca vitulina Harbor seal Marine mammal M	Collagen	1	-	California	1		-	-	-	-11.9	-14.40	17.9	18.1	g h	M
Phoca vitulina Harbor seal Marine mammal M	Collagen	1	-	California	2		-	-	-	-12.4	-11.90	18.7	18.9	b g h	M
Phoca vitulina Harbor seal Marine mammal M	Collagen	1	-	Alaska	2		-	-	-	-13.7	-13.20	17.4	17.6	b g h	M
Phoca vitulina Harbor seal Marine mammal M	Collagen	12	-	California	1		-	-	-	-11.7	-14.20	16	16.2	g h	M
Phoca vitulina Harbor seal Marine mammal M	Collagen	12	-	California	1		-	-	-	-13.9	-16.40	19.3	19.5	g h	M
Phoca vitulina Harbor seal Marine mammal M	Collagen	12	-	?	1		-	-	-	-11.2	-13.70	17.5	17.7	g h	M
Phyllonotus pomum Apple murex Gastropod M	Shell	15	E39	Tibes	1		11.84	-	-	1.97	-13.88	-	-	c	M
Phyllonotus pomum Apple murex Gastropod M	Shell	15	E40	Tibes	1		11.71	-	-	1.69	-14.16	-	-	c	M
Pisania tincta Tinted cantharus Gastropod M	Muscle	8	-	Horn Island	2		-	-	-	-19.2	-16.20	12.6	12.6	b	M
Plicatula gibbosa Atlantic kittenpaw Bivalve M	Shell	15	E33	Tibes	1		11.72	-	-	1.20	-14.65	-	-	c	M
Plicatula gibbosa Atlantic kittenpaw Bivalve M	Shell	15	E34	Tibes	1		12.04	-	-	1.47	-14.38	-	-	c	M
Polynices duplicatus Atlantic moon snail Gastropod M	Muscle	8	-	Horn Island	2		-	-	-	-16.5	-13.50	11.4	11.4	b	M
Pomacanthus arcuatus Gray angelfish Bony fish M	Edible portion	13	-	Grand Turk	2		-	-	-	-15.83	-12.83	5.3	5.3	b	M
Pomacanthus paru French angelfish Bony fish M	Muscle	4	-	Cayo Miskitos	2		-	-	-	-13.3	-10.30	-	-	b	M
Pomatomus saltatrix Bluefish Bony fish M	Muscle	8	-	Horn Island	2		-	-	-	-18.9	-15.90	15.6	15.6	b	M
Portunus gibbesii Purple swimming crab Marine crab M	Muscle	8	-	Horn Island	2		-	-	-	-17.3	-14.30	13.2	13.2	b	M
Priacanthus cruentatus Bigeye Bony fish M	Muscle	6	-	Grand Bahama	2		-	-	-	-15.1	-12.10	6.5	6.5	b	M
Priacanthus cruentatus Bigeye Bony fish M	Bone collagen	6	-	Grand Bahama	2		-	-	-	-12.1	-13.10	5.6	7.3	b k l	M
Prionotus tribulus Bighead sea robin Bony fish M	Muscle	8	-	Horn Island	2		-	-	-	-16.5	-13.50	13.4	13.4	b	M
Pseudochama radians Atlantic jewelbox Bivalve M	Shell	15	D69	Tibes	1		11.72	-	-	1.43	-14.42	-	-	c	M
Puffinus iherminieri Audubon's shearwater Bird M	Edible portion	13	-	New providence	2		-	-	-	-15.45	-12.45	4.68	4.68	b	M
Pusa hispida Ringed seal Marine mammal M	Collagen	3	-	Greenland	1		-	-	-	-13.2	-15.70	18.5	18.7	g h	M
Pusa hispida Ringed seal Marine mammal M	Collagen	3	-	Greenland	1		-	-	-	-13.8	-16.30	17.2	17.4	g h	M
Pusa hispida Ringed seal Marine mammal M	Collagen	3	-	Greenland	1		-	-	-	-13.4	-15.90	17.9	18.1	g h	M
Pusa hispida Ringed seal Marine mammal M	Collagen	3	-	Greenland	1		-	-	-	-14.7	-17.20	16.1	16.3	g h	M
Pusa hispida Ringed seal Marine mammal M	Collagen	3	-	Greenland	1		-	-	-	-14.5	-17.00	16.2	16.4	g h	M
Rhizoprionodon terranovae Atlantic sharpnose shark Cartilaginous fish M	Muscle	8	-	Horn Island	2		-	-	-	-16.9	-13.90	14.8	14.8	b	M
Rimapenaeus constrictus Roughneck shrimp Marine invertebrate M	Muscle	8	-	Horn Island	2		-	-	-	-16.7	-13.70	11.4	11.4	b	M
Rimapenaeus similis Yellow roughneck shrimp Marine invertebrate M	Muscle	8	-	Horn Island	2		-	-	-	-17.9	-14.90	11.8	11.8	b	M
Scarus sp. Parrotfish Bony fish M	Bone	13	-	Grand Turk	1		-	-	-	-5.8	-9.80	5.23	6.93	k l	M
Scarus sp. Parrotfish Bony fish M	Bone	13	-	Marmora Bay	1		-	-	-	-9.12	-13.12	4.73	6.43	k l	M
Scarus vetula Queen parrotfish Bony fish M	Muscle	4	-	St. Croix	2		-	-	-	-10.7	-7.70	-	-	b	M
Sciaenops ocellata Redfish Bony fish M	Muscle	8	-	Horn Island	2		-	-	-	-16.2	-13.20	11.4	11.4	b	M
Scomberomorus maculatus Spanish mackerel Bony fish M	Muscle	8	-	Horn Island	2		-	-	-	-17.7	-14.70	15.1	15.1	b	M
Scombridae Mackerel Bony fish M	Bone	9	-	Tutu	1		-	-	-	-10	-14.00	5.8	7.5	k l	M
Scombridae Mackerel Bony fish M	Edible portion	13	-	Grand Turk	2		-	-	-	-13.59	-10.59	5.8	5.8	b	M
Selar sp. Scad Bony fish M	Muscle	15	C111	Fajardo	2		45.43	13.44	3.94	-16999	-13.34	5.51	5.51	e b	M
Selar sp. Scad Bony fish M	Muscle	15	C112	Fajardo	2		45.19	13.25	3.98	-17019	-13.30	5.65	5.65	e b	M
Selar sp. Scad Bony fish M	Muscle	15	C113	Fajardo	2		45.74	14.13	3.78	-16912	-13.56	5.64	5.64	e b	M
Serranidae Sea bass Bony fish M	Bone	13	-	Kelbey Ridge	1		-	-	-	-9.76	-13.76	5.76	7.46	k l	M
Sicydium plumieri Green stream goby Freshwater fish F	Muscle	7	-	Rio Espiritu	2		-	-	-	-17.77	-16.27	6.49	6.49	a	F
Sicydium plumieri Green stream goby Freshwater fish F	Muscle	7	-	Rio Espiritu	2		-	-	-	-16.69	-15.19	7.57	7.57	a	F
Sicydium plumieri Green stream goby Freshwater fish F	Muscle	7	-	Rio Espiritu	2		-	-	-	-21.55	-20.05	8.72	8.72	a	F
Sicyonia brevirostris Brown rock shrimp Marine invertebrate M	Muscle	8	-	Horn Island	2		-	-	-	-16.4	-13.40	10.9	10.9	b	M
Snyodus intermedius Sand diver Bony fish M	Edible portion	13	-	Grand Turk	2		-	-	-	-12.09	-9.09	5.48	5.48	b	M
Solen obliquus Oblique Jackknife Clam Bivalve M	Shell	15	E26	Tibes	1		11.57	-	-	-0.86	-16.71	-	-	c	M
Solen obliquus Oblique Jackknife Clam Bivalve M	Shell	15	E27	Tibes	1		12.03	-	-	-0.87	-16.72	-	-	c	M
Sparisoma sp. Parrotfish Bony fish M	Muscle	4	-	St. Croix	2		-	-	-	-11.6	-8.60	-	-	b	M
Sparisoma sp. Parrotfish Bony fish M	Muscle	4	-	St. Croix	2		-	-	-	-11.9	-8.90	-	-	b	M
Sparisoma sp. Parrotfish Bony fish M	Muscle	4	-	St. Croix	2		-	-	-	-11.1	-8.10	-	-	b	M
Sparisoma sp. Parrotfish Bony fish M	Muscle	4	-	St. Croix	2		-	-	-	-12.5	-9.50	-	-	b	M
Sparisoma sp. Parrotfish Bony fish M	Muscle	4	-	St. Croix	2		-	-	-	-12.5	-9.50	-	-	b	M
Sparisoma sp. Parrotfish Bony fish M	Muscle	4	-	Cayo Miskitos	2		-	-	-	-15.1	-12.10	-	-	b	M
Sparisoma sp. Parrotfish Bony fish M	Bone collagen	6	-	Middle Caicos	1		-	-	-	-7.8	-11.80	3.9	5.6	k l	M
Sparisoma sp. Parrotfish Bony fish M	Bone	9	-	Tutu	1		-	-	-	-7.8	-11.80	4.5	6.2	k l	M
Sparisoma sp. Parrotfish Bony fish M	Bone	9	-	Tutu	1		-	-	-	-9.6	-13.60	4.8	6.5	k l	M
Sparisoma sp. Parrotfish Bony fish M	Bone	13	-	Spring Bay	1		-	-	-	-9.77	-13.77	4.67	6.37	k l	M
Sparisoma sp. Parrotfish Bony fish M	Bone collagen	15	D5 Tibes		1		23.06	8.31	3.24	-9.67	-13.67	6.43	8.13	k l	M
Sparisoma sp. Parrotfish Bony fish M	Bone collagen	15	D6 Tibes		1		23.33	8.32	3.27	-7.64	-11.64	4.33	6.03	k l	M
Sparisoma viride Stoplight parrotfish Bony fish M	Muscle	4	-	St. Croix	2		-	-	-	-15.8	-12.80	-	-	b	M
Sparisoma viride Stoplight parrotfish Bony fish M	Edible portion	13	-	Grand Turk	2		-	-	-	-11.58	-8.58	4.97	4.97	b	M
Sparisoma viride Stoplight parrotfish Bony fish M	Bone	13	-	Grand Turk	1		-	-	-	-5.4	-9.40	2.49	4.19	k l	M
Sparisoma viride Stoplight parrotfish Bony fish M	Bone	13	-	Marmora Bay	1		-	-	-	-7.75	-11.75	3.53	5.23	k l	M
Sphoeroides parvus Least puffer Bony fish M	Muscle	8	-	Horn Island	2		-	-	-	-17.2	-14.20	13.5	13.5	b	M
Sphyraena sp. Barracuda Bony fish M	Muscle	4	-	St. Croix	2		-	-	-	-14.2	-11.20	-	-	b	M
Sphyraena sp. Barracuda Bony fish M	Bone collagen	6	-	Middle Caicos	1		-	-	-	-3.9	-7.90	8.5	10.2	k l	M
Sphyraena sp. Barracuda Bony fish M	Bone collagen	6	-	Middle Caicos	1		-	-	-	-3.8	-7.80	8.2	9.9	k l	M
Sphyraena sp. Barracuda Bony fish M	Edible portion	13	-	Grand Turk	2		-	-	-	-10.96	-7.96	4.21	4.21	b	M
Sphyraena sp. Barracuda Bony fish M	Bone	13	-	Marmora Bay	1		-	-	-	-6.01	-10.01	7.73	9.43	k l	M
Sphyraena sp. Barracuda Bony fish M	Muscle	15	E80	Fajardo	2		44.76	13.79	3.79	-14685	-11.32	11.72	11.72	e b	M
Sphyraena sp. Barracuda Bony fish M	Muscle	16	-	-	2		-	-	-	-14.9	-11.90	16	16	b	M
Sphyrna tiburo Bonnethead shark Bony fish M	Muscle	4	-	Cayo Miskitos	2		-	-	-	-11.9	-8.90	-	-	b	M
Sphyrna tiburo Bonnethead shark Bony fish M	Muscle	4	-	Cayo Miskitos	2		-	-	-	-13.5	-10.50	-	-	b	M
Sphyrna tiburo Bonnethead shark Cartilaginous fish M	Muscle	8	-	Horn Island	2		-	-	-	-16.3	-13.30	14.5	14.5	b	M
Spindalis zena Stripe-headed tanager Bird T	Edible portion	13	-	New providence	2		-	-	-	-24.7	-23.20	2.56	2.56	a	T
Spondylus americanus Atlantic thorny-oyster Bivalve M	Shell	15	D93	Tibes	1		11.79	-	-	1.63	-14.22	-	-	c	M
Spondylus americanus Atlantic thorny-oyster Bivalve M	Shell	15	D94	Tibes	1		12.02	-	-	2.18	-13.67	-	-	c	M
Squilla empusa Mantis shrimp Marine invertebrate M	Muscle	8	-	Horn Island	2		-	-	-	-16.9	-13.90	13.1	13.1	b	M
Stellifer sp. Stardrum Bony fish M	Muscle	15	C60	Ponce	2		45.25	14.04	3.76	-14601	-11.28	11.70	11.70	e b	M
Stercorarius parasiticus Parisitic jaeger Bird M	Edible portion	13	-	?	2		-	-	-	-19.5	-16.50	9.03	9.03	b	M
Streptopelia decaocto Eurasian collared dove Bird T	Edible portion	13	-		2		-	-	-	-16.77	-15.27	5	5	a	T
Strombus gigas Queen conch Gastropod M	Muscle	4	-	St. Croix	2		-	-	-	-11.7	-8.70	-	-	b	M
Strombus gigas Queen conch Gastropod M	Muscle	4	-	Cayo Miskitos	2		-	-	-	-18.9	-15.90	-	-	b	M
Strombus gigas Queen conch Gastropod M	Gut contents	6	-	Turks and Caicos	2		-	-	-	-12.3	-9.30	1.3	1.3	b	M
Strombus gigas Queen conch Gastropod M	Soft parts	6	-	Turks and Caicos	2		-	-	-	-12.6	-9.60	2.1	2.1	b	M
Strombus gigas Queen conch Gastropod M	Edible portion	13	-	Grand Turk	2		-	-	-	-13.03	-10.03	3.62	3.62	b	M
Strombus gigas Queen conch Gastropod M	Edible portion	13	-	Grand Turk	2		-	-	-	-13.28	-10.28	5.41	5.41	b	M
Strombus gigas Queen conch Gastropod M	Edible portion	13	-	Grand Turk	2		-	-	-	-15.61	-12.61	6.23	6.23	b	M
Strombus gigas Queen conch Gastropod M	Edible portion	13	-	Grand Turk	2		-	-	-	-13.97	-10.97	2.71	2.71	b	M
Strombus gigas Queen conch Gastropod M	Muscle	14	-	Bahamas	2		-	-	-	-11	-8.00	2	2	b	M
Strombus gigas Queen conch Gastropod M	Muscle	14	-	Bahamas	2		-	-	-	-10	-7.00	2.9	2.9	b	M
Strombus gigas Queen conch Gastropod M	Muscle	14	-	Bahamas	2		-	-	-	-10.4	-7.40	1.3	1.3	b	M
Strombus gigas Queen conch Gastropod M	Muscle	14	-	Bahamas	2		-	-	-	-10.3	-7.30	1.3	1.3	b	M
Strombus gigas Queen conch Gastropod M	Muscle	14	-	Bahamas	2		-	-	-	-9.3	-6.30	2.1	2.1	b	M
Strombus gigas Queen conch Gastropod M	Muscle	14	-	Bahamas	2		-	-	-	-9.4	-6.40	2.2	2.2	b	M
Strombus gigas Queen conch Gastropod M	Muscle	15	D48LR Fajardo		2		42.09	13.06	3.76	-19.08	-16.08	3.89	3.89	b	M
Strombus gigas Queen conch Gastropod M	Muscle	15	D46	Fajardo	2		40.88	11.93	4.00	-20.45	-16.69	3.00	3.00	e b	M
Strombus gigas Queen conch Gastropod M	Muscle	15	D48	Fajardo	2		40.96	11.98	3.99	-20.27	-16.53	3.27	3.27	e b	M
Strombus pugilis Fighting conch Gastropod M	Shell	15	D88	Tibes	1		16.71	-	-	-11.49	-27.34	-	-	c	M
Strombus pugilis Fighting conch Gastropod M	Shell	15	D89	Tibes	1		12.00	-	-	0.21	-15.64	-	-	c	M
Strombus pugilis Fighting conch Gastropod M	Shell	15	D90	Tibes	1		11.86	-	-	0.69	-15.16	-	-	c	M
Strombus pugilis Fighting conch Gastropod M	Shell	15	D91	Tibes	1		11.91	-	-	0.71	-15.14	-	-	c	M
Strombus pugilis Fighting conch Gastropod M	Shell	15	D92	Tibes	1		11.34	-	-	0.30	-15.55	-	-	c	M
Strombus raninus Hawkwing conch Gastropod M	Muscle	4	-	Cayo Miskitos	2		-	-	-	-21	-18.00	-	-	b	M
Strongylura marina Atlantic needlefish Bony fish M	Muscle	8	-	Horn Island	2		-	-	-	-19.9	-16.90	14.6	14.6	b	M
Sula leucogaster Brown booby Bird M	Bone	13	-	Grande Anse	1		-	-	-	-12.01	-13.51	10.21	9.01	a f	M
Sula sp. Booby Bird M	Bone	13	-	Grand Turk	1		-	-	-	-11.27	-12.77	7.42	6.22	a f	M
Sula sp. Booby Bird M	Bone	13	-	Spring Bay	1		-	-	-	-10.67	-12.17	6.2	5	a f	M
Sula sp. Booby Bird M	Bone	13	-	Spring Bay	1		-	-	-	-10.95	-12.45	5.79	4.59	a f	M
Sula sp. Booby Bird M	Bone	13	-	Kelbey Ridge	1		-	-	-	-11.45	-12.95	6.8	5.6	a f	M
Symphurus plagiusa Blackcheek tonguefish Bony fish M	Muscle	8	-	Horn Island	2		-	-	-	-18.2	-15.20	12.7	12.7	b	M
Synodus foetens Inshore lizardfish Bony fish M	Muscle	8	-	Horn Island	2		-	-	-	-17	-14.00	15.3	15.3	b	M
Tectarius muricatus Beaded periwinkle Gastropod M	Edible portion	13	-	Grand Turk	2		-	-	-	-10.13	-7.13	0.59	0.59	b	M
Tegula fasciata Silky tegula Gastropod M	Muscle	4	-	St. Croix	2		-	-	-	-12.4	-9.40	-	-	b	M
Tellina alternata Alternate tellin Bivalve M	Muscle	8	-	Horn Island	2		-	-	-	-19.2	-16.20	7.5	7.5	b	M
Tellina fausta Favored tellin Bivalve M	Edible portion	13	-	Grand Turk	2		-	-	-	-8.64	-5.64	0.72	0.72	b	M
Tellina fausta Favored tellin Bivalve M	Shell	15	E44	Tibes	1		11.96	-	-	3.45	-12.40	-	-	c	M
Tellina fausta Favored tellin Bivalve M	Shell	15	E45	Tibes	1		11.97	-	-	3.56	-12.29	-	-	c	M
Tellina listeri Speckled tellin Bivalve M	Soft parts	6	-	Turks and Caicos	2		-	-	-	-9.8	-6.80	2.6	2.6	b	M
Tetraodontidae Pufferfish Bony fish M	Bone	13	-	Marmora Bay	1		-	-	-	-8.56	-12.56	6.69	8.39	k l	M
Thais haemastoma Rock snail Gastropod M	Muscle	8	-	Horn Island	2		-	-	-	-16.6	-13.60	13.7	13.7	b	M
Thiara granifera Grazing freshwater snail Freshwater invertebrate F	Muscle	7	-	Rio Espiritu	2		-	-	-	-20.84	-19.34	7.29	7.29	a	F
Thunnus alalunga Albacore Bony fish M	Bone	13	-	Pearls	1		-	-	-	-11.65	-15.65	5.63	7.33	k l	M
Thunnus sp. Tuna Bony fish M	Muscle	15	C110LR Fajardo		2		45.38	14.37	3.68	-15731	-12.73	10.15	10.15	b	M
Thunnus sp. Tuna Bony fish M	Muscle	15	C104	Fajardo	2		46.45	14.75	3.68	-15.95	-12.79	7.53	7.53	e b	M
Thunnus sp. Tuna Bony fish M	Muscle	15	C110	Fajardo	2		45.27	14.04	3.76	-15791	-12.47	9.62	9.62	e b	M
Tiaris bicolor Black-faced grassquit Bird T	Edible portion	13	-	Grand Bahama	2		-	-	-	-23.36	-21.86	-0.65	-0.65	a	T
Tiaris canora Cuban grassquit Bird T	Edible portion	13	-	New providence	2		-	-	-	-14.79	-13.29	7.87	7.87	a	T
Tozeuma carolinense Arrow shrimp Marine invertebrate M	Muscle	8	-	Horn Island	2		-	-	-	-14.7	-11.70	10.1	10.1	b	M
Trachinotus carolinus Florida pompano Bony fish M	Muscle	8	-	Horn Island	2		-	-	-	-19.4	-16.40	12.2	12.2	b	M
Trachycardium muricatum Yellow prickly cockle Bivalve M	Shell	15	D75	Tibes	1		11.91	-	-	1.04	-14.81	-	-	c	M
Trachycardium muricatum Yellow prickly cockle Bivalve M	Shell	15	D76	Tibes	1		11.97	-	-	0.85	-15.00	-	-	c	M
Trichechus manatus Manatee Marine mammal M	Bone	9	-	Tutu	1		-	-	-	-7	-9.50	5.3	5.5	g h	M
Trichechus manatus Manatee Marine mammal M	Bone	9	-	Tutu	1		-	-	-	-6	-8.50	4.4	4.6	g h	M
Trichechus manatus latirostris Manatee Marine mammal M	Skin	10	-	Florida	2		-	-	-	-15	-12.00	5.7	5.7	b	M
Trichechus manatus latirostris Manatee Marine mammal M	Skin	10	-	Florida	2		-	-	-	-14.6	-11.60	6.4	6.4	b	M
Trichechus manatus latirostris Manatee Marine mammal M	Skin	10	-	Florida	2		-	-	-	-19.2	-16.20	9.6	9.6	b	M
Trichechus manatus latirostris Manatee Marine mammal M	Skin	10	-	Florida	2		-	-	-	-10.2	-7.20	7.3	7.3	b	M
Trichechus manatus latirostris Manatee Marine mammal M	Skin	10	-	Florida	2		-	-	-	-12.1	-9.10	7.1	7.1	b	M
Tripneustes esculentus Caribbean urchin Echinodermata M	Soft parts	6	-	Turks and Caicos	2		-	-	-	-4.5	-1.50	2.5	2.5	b	M
Tripneustes esculentus Caribbean urchin Echinodermata M	Soft parts	6	-	Turks and Caicos	2		-	-	-	-6.7	-3.70	2.3	2.3	b	M
Tripneustes ventricosus West Indian sea egg Echinodermata M	Muscle	4	-	St. Croix	2		-	-	-	-11.5	-8.50	-	-	b	M
Tripneustes ventricosus West Indian sea egg Echinodermata M	Muscle	4	-	St. Croix	2		-	-	-	-13.6	-10.60	-	-	b	M
Tripneustes ventricosus West Indian sea egg Echinodermata M	Edible portion	13	-	Grand Turk	2		-	-	-	-11.88	-8.88	0.67	0.67	b	M
Turbinidae Turban snails Gastropod M	Shell	15	D108	Tibes	1		12.39	-	-	1.96	-13.89	-	-	c	M
Turbinidae Turban snails Gastropod M	Shell	15	D109	Tibes	1		11.94	-	-	3.27	-12.58	-	-	c	M
Turritella variegata Variegata turretsnail Gastropod M	Shell	15	D63	Tibes	1		11.98	-	-	2.37	-13.48	-	-	c	M
Turritella variegata Variegata turretsnail Gastropod M	Shell	15	D64	Tibes	1		11.91	-	-	2.40	-13.45	-	-	c	M
Tyrannus caudifasciatus Loggerhead kingbird Bird T	Edible portion	13	-	New providence	2		-	-	-	-21.97	-20.47	5.19	5.19	a	T
Tyrannus dominicensis Gray kingbird Bird T	Edible portion	13	-	San Salvador	2		-	-	-	-23.44	-21.94	5.32	5.32	a	T
Tyto alba Barn owl Bird T	Edible portion	13	-	New providence	2		-	-	-	-20.04	-18.54	7.86	7.86	a	T
Vireo altiloquus Black-whiskered vireo Bird T	Edible portion	13	-	Abaco	2		-	-	-	-21.93	-20.43	3.88	3.88	a	T
Xiphocaris elongata Yellow-nose shrimp Freshwater invertebrate F	Muscle	7	-	Rio Espiritu	2		-	-	-	-22.31	-20.81	4.94	4.94	a	F
Xiphocaris elongata Yellow-nose shrimp Freshwater invertebrate F	Muscle	7	-	Rio Espiritu	2		-	-	-	-19.07	-17.57	5.26	5.26	a	F
Xiphocaris elongata Yellow-nose shrimp Freshwater invertebrate F	Muscle	7	-	Rio Espiritu	2		-	-	-	-15.43	-13.93	6.06	6.06	a	F
Xiphocaris elongata Yellow-nose shrimp Freshwater invertebrate F	Muscle	7	-	Rio Espiritu	2		-	-	-	-19.85	-18.35	8.11	8.11	a	F
Xiphocaris elongata Yellow-nose shrimp Freshwater invertebrate F	Muscle	7	-	Rio Espiritu	2		-	-	-	-17.56	-16.06	6.64	6.64	a	F
Xiphocaris elongata Yellow-nose shrimp Freshwater invertebrate F	Muscle	7	-	Rio Espiritu	2		-	-	-	-17.6	-16.10	7.84	7.84	a	F
Xiphocaris elongata Yellow-nose shrimp Freshwater invertebrate F	Muscle	7	-	Rio Espiritu	2		-	-	-	-19.8	-18.30	7.42	7.42	a	F
Xiphocaris elongata Yellow-nose shrimp Freshwater invertebrate F	Muscle	15	C83	Real Anon	2		42.06	9.64	5.09	-21556	-17.29	6.68	6.68	e a	F
Xiphocaris elongata Yellow-nose shrimp Freshwater invertebrate F	Muscle	15	C84	Real Anon	2		48.12	9.75	5.76	-21323	-15.82	6.92	6.92	e a	F
Xiphocaris elongata Yellow-nose shrimp Freshwater invertebrate F	Muscle	15	C85	Real Anon	2		49.23	11.28	5.09	-21062	-16.80	6.73	6.73	e a	F
Zenaida aurita Zenaida dove Bird T	Edible portion	13	-	New providence	2		-	-	-	-21.45	-19.95	-0.52	-0.52	a	T
Zenaida aurita Zenaida dove Bird T	Edible portion	13	-	New providence	2		-	-	-	-23.52	-22.02	0.82	0.82	a	T

## Sheet: resorted
Taxonomic/English/Spanish/tissue	Tissue	Source	Location	Location	Date	Pathway	wt%C	wt%N	C:N	δ13C	δ13Cadjusted	δ15N	Adjustments	Cluster	Food Group
Agave antillarum Century Plant Maguey Root		4	Plaza Mercado	Ponce	1	CAM	45.81	-	-	-12.87	-11.37	-	a	2	CAM
Agave antillarum Century Plant Maguey Leaf		4	Plaza Mercado	Rio Piedras	1	CAM	39.46	-	-	-13.53	-12.03	-	a	2	CAM
Agave antillarum Century Plant Maguey Leaf		4	Plaza Mercado	Santurce	1	CAM	37.63	0.95	46.21	-12.40	-10.9	-	a	2	CAM
Amaranthus Amaranth Amaranto Leaf		4	Ponce		1	C4	42.11	5.06	9.71	-14.02	-12.52	13.02	a	2	C4
Ananas comosus Pineapple Piña Fruit		4	Maní		1	CAM	37.74	3.52	12.51	-14.66	-13.16	6.74	a	2	CAM
Ananas comosus Pineapple Piña Fruit		4	Plaza Mercado	Rio Piedras	1	CAM	39.22	-	-	-13.14	-11.64	-	a	2	CAM
Ananas comosus Pineapple Piña Fruit		4	Plaza Mercado	Rio Piedras	1	CAM	40.20	-	-	-12.93	-11.43	-	a	2	CAM
Annona muricata Soursop Guanabana Fruit		4	Tibes		1	C3	45.08	2.56	20.54	-26.31	-24.81	2.73	a	1	C3
Annona muricata Soursop Guanabana Fruit		4	Ponce		1	C3	41.70	-	-	-27.97	-26.47	-	a	1	C3
Annona muricata Soursop Guanabana Fruit		4	Plaza Mercado	Rio Piedras	1	C3	40.97	0.82	58.29	-28.88	-27.38	-	a	1	C3
Annona reticulate Custard-apple Corazón Fruit		4	Tibes		1	C3	53.41	2.78	22.41	-28.68	-27.18	1.4	a	1	C3
Annona squamosa Sugar apple Anón Fruit		4	Tibes		1	C3	50.28	1.07	54.82	-27.67	-26.17	-	a	1	C3
Arachis hypogaea Peanut Maní Nut		4	Añasco		1	C3	58.33	5.12	13.29	-25.82	-24.32	0.58	a	1	C3
Arachis hypogaea Peanut Maní Nut		4	Añasco		1	C3	58.16	4.68	14.50	-26.62	-25.12	0.1	a	1	C3
Arachis hypogaea Peanut Maní Nut		4	Añasco		1	C3	56.45	4.69	14.04	-28.60	-27.1	-0.07	a	1	C3
Bixa orellana Annatto Achiote/guayabota Seed		4	Tibes		1	C3	44.62	1.30	40.04	-27.56	-26.06	2.59	a	1	C3
Capiscum sp. Chile peppers Ají Fruit		4	Plaza Mercado	Ponce	1	C3	42.67	1.93	25.79	-25.21	-23.71	2.92	a	1	C3
Capiscum sp. Chile peppers Ají Fruit		4	Plaza Mercado	Ponce	1	C3	43.14	1.72	29.26	-26.90	-25.4	3.53	a	1	C3
Capiscum sp. Chile peppers Ají Fruit		4	Ponce		1	C3	47.81	2.35	23.74	-24.61	-23.11	9.24	a	1	C3
Carica papaya Papaya Papaya/lechosa Fruit		4	Plaza Mercado	Ponce	1	C3	38.25	-	-	-25.89	-24.39	-	a	1	C3
Carica papaya Papaya Papaya/lechosa Fruit		4	Ponce		1	C3	38.27	1.11	40.22	-25.89	-24.39	-	a	1	C3
Carica papaya Papaya Papaya/lechosa Fruit		4	Maní		1	C3	38.87	0.96	47.24	-24.48	-22.98	-	a	1	C3
Cecropia peltata Trumpet-tree Yagrumo Leaf		4	Real Anon		1	C3	43.56	1.40	36.30	-28.41	-26.91	-	a	1	C3
Cecropia peltata Trumpet-tree Yagrumo Flower		4	Near Yauco		1	C3	42.74	3.16	15.78	-26.08	-24.58	6.41	a	1	C3
Cecropia peltata Trumpet-tree Yagrumo Leaf		5	Luquillo		1	C3	-	-	-	-29.9	-28.4	-	a	1	C3
Chenopodium Apazote Goosefoot Leaf		4	Tibes		1	C3	40.02	4.62	10.11	-29.08	-27.58	4.03	a	1	C3
Chrysobalanus icaco Cocoplum Jicaco Fruit		4	Tibes		1	C3	46.85	2.38	22.97	-26.30	-24.8	0.65	a	1	C3
Chrysobalanus icaco Cocoplum Jicaco Fruit		4	Loiza		1	C3	41.20	-	-	-26.54	-25.04	-	a	1	C3
Chrysobalanus icaco Cocoplum Jicaco Fruit		4	Loiza		1	C3	39.07	-	-	-28.07	-26.57	-	a	1	C3
Chrysobalanus icaco Cocoplum Jicaco Edible portion		3	Grand Turk		1	C3	-	-	-	-28.39	-26.89	4.78	a	1	C3
Chrysobalanus icaco Cocoplum Jicaco Edible portion		3	Grand Turk		1	C3	-	-	-	-27.20	-25.7	4.43	a	1	C3
Coccoloba uvifera Sea grape Uva de playa Fruit		4	La Guancha		1	C3	47.43	-	-	-25.67	-24.17	-	a	1	C3
Coccoloba uvifera Sea grape Uva de playa Fruit		4	La Guancha		1	C3	46.31	0.98	55.13	-24.33	-22.83	-	a	1	C3
Coccoloba uvifera Sea grape Uva de playa Fruit		4	Guanica		1	C3	46.06	1.17	45.93	-25.67	-24.17	-	a	1	C3
Coccoloba uvifera Sea grape Uva de playa Fruit		4	Loiza		1	C3	46.83	0.89	61.39	-29.51	-28.01	-	a	1	C3
Coccoloba uvifera Sea grape Uva de playa Edible portion		3	Grand Turk		1	C3	-	-	-	-23.65	-22.15	2.06	a	1	C3
Coccoloba uvifera Sea grape Uva de playa Edible portion		3	Grand Turk		1	C3	-	-	-	-23.36	-21.86	2.23	a	1	C3
Cresentia cujete Calabash Higuera Pulp		4	Tibes		1	C3	41.77	0.97	50.24	-24.77	-23.27	-	a	1	C3
Cresentia cujete Calabash Higuera Pulp		4	Tibes		1	C3	44.62	1.18	44.12	-28.52	-27.02	2.37	a	1	C3
Cucurbita pepo Pumpkin Calabaza Gourd		4	Plaza Mercado	Ponce	1	C3	39.07	2.14	21.30	-26.93	-25.43	2.5	a	1	C3
Cucurbita pepo Pumpkin Calabaza Gourd		4	Maní		1	C3	39.66	1.81	25.56	-25.41	-23.91	2.58	a	1	C3
Cucurbita pepo Pumpkin Calabaza Gourd		4	Maní		1	C3	41.54	0.85	57.02	-27.41	-25.91	-	a	1	C3
Dioscorea sp. Black yam		1	Belize		1	C3	-	-	-	-27.30	-25.8	2.8	a	1	C3
Dioscorea sp. Red yam		1	Belize		1	C3	-	-	-	-26.30	-24.8	3.7	a	1	C3
Dioscorea sp. White yam		1	Belize		1	C3	-	-	-	-27.00	-25.5	5.2	a	1	C3
Dioscorea sp. Yam		1	Cuba		1	C3	-	-	-	-25.10	-23.6	7.6	a	1	C3
Dioscorea sp. Yam		5	Luquillo		1	C3	-	-	-	-30.90	-29.4	-	a	1	C3
Fabeaceae Kidney bean Habichuela Bean		4	Añasco		1	C3	41.69	4.08	11.92	-26.44	-24.94	2.62	a	1	C3
Fabeaceae Kidney bean Habichuela Bean		4	Añasco		1	C3	42.03	4.27	11.48	-27.17	-25.67	3.17	a	1	C3
Fabeaceae Kidney bean Habichuela Bean		4	Añasco		1	C3	41.44	3.70	13.07	-28.56	-27.06	4.19	a	1	C3
Fabeaceae Kidney bean Habichuela Bean		4	Plaza Mercado	Rio Piedras	1	C3	41.46	4.19	11.54	-25.78	-24.28	2.75	a	1	C3
Fabeaceae Kidney bean Habichuela Bean		4	Plaza Mercado	Rio Piedras	1	C3	41.20	3.79	12.68	-26.27	-24.77	2.46	a	1	C3
Fabeaceae Pigeon pea Gandules Bean		4	Plaza Mercado	Rio Piedras	1	C3	42.45	3.38	14.65	-27.09	-25.59	1.01	a	1	C3
Fabeaceae Pigeon pea Gandules Bean		4	Plaza Mercado	Rio Piedras	1	C3	42.11	3.50	14.04	-26.62	-25.12	1.01	a	1	C3
Fabeaceae Pigeon pea Gandules Bean		4	Plaza Mercado	Rio Piedras	1	C3	41.82	3.63	13.44	-26.97	-25.47	0.65	a	1	C3
Ficus laevigata Banyan tree Jaguey Blanco Edible portion		3	Middle Caicos		1	C3	-	-	-	-27.97	-26.47	5.04	a	1	C3
Ficus laevigata Banyan tree Jaguey Blanco Edible portion		3	Middle Caicos		1	C3	-	-	-	-27.66	-26.16	3.92	a	1	C3
Ficus laevigata Banyan tree Jaguey Blanco Edible portion		3	Middle Caicos		1	C3	-	-	-	-25.19	-23.69	5.37	a	1	C3
Ficus laevigata Banyan tree Jaguey Blanco Edible portion		3	Middle Caicos		1	C3	-	-	-	-25.07	-23.57	1.99	a	1	C3
Genipa americana Genip Jagua Fruit		4	Plaza Mercado	Rio Piedras	1	C3	40.58	-	-	-26.36	-24.86	-	a	1	C3
Genipa americana Genip Jagua Fruit		4	Plaza Mercado	Rio Piedras	1	C3	42.41	-	-	-26.41	-24.91	-	a	1	C3
Hymenea courbaril West Indian Locust Algarrobo Pulp		4	Tibes		1	C3	41.51	1.64	29.53	-27.12	-25.62	3.09	a	1	C3
Hymenea courbaril West Indian Locust Algarrobo Pulp		4	Tibes		1	C3	42.89	1.61	31.08	-27.42	-25.92	3.25	a	1	C3
Ipomaea batatas Sweet potato Batata Tuber		1	Bahamas		1	C3	-	-	-	-25.70	-24.2	3.8	a	1	C3
Ipomoea batatas Sweet potato Batata Tuber		4	Plaza Mercado	Ponce	1	C3	40.15	-	-	-25.17	-23.67	-	a	1	C3
Ipomoea batatas Sweet potato Batata Tuber		4	Maní		1	C3	39.79	1.01	45.96	-24.78	-23.28	1.73	a	1	C3
Mammea Americana Mammee apple Mamey Fruit		4	Tibes		1	C3	40.43	-	-	-28.51	-27.01	-	a	1	C3
Mammea Americana Mammee apple Mamey Fruit		4	Maní		1	C3	49.72	-	-	-29.92	-28.42	-	a	1	C3
Manihot escualenta Manioc Casavva		4	Tibes		1	C3	44.20	-	-	-26.60	-25.1	-	a	1	C3
Manihot escualenta Manioc Casavva		4	Plaza Mercado	Rio Piedras	1	C3	41.22	-	-	-25.94	-24.44	-	a	1	C3
Manihot escualenta Manioc Casavva		4	Plaza Mercado	Rio Piedras	1	C3	41.65	-	-	-27.09	-25.59	-	a	1	C3
Manihot escualenta Manioc Casavva		4	Plaza Mercado	Rio Piedras	1	C3	41.26	-	-	-25.85	-24.35	-	a	1	C3
Manihot escualenta Manioc Casavva		1	Belize		1	C3	-	-	-	-27.60	-26.1	2.4	a	1	C3
Manihot escualenta Manioc Casavva		3	Middle Caicos		1	C3	-	-	-	-27.45	-25.95	2.95	a	1	C3
Manihot escualenta Manioc Casavva		3	Middle Caicos		1	C3	-	-	-	-27.18	-25.68	6.05	a	1	C3
Manihot escualenta Manioc Casavva		3	Middle Caicos		1	C3	-	-	-	-27.11	-25.61	1.86	a	1	C3
Manihot escualenta Manioc Casavva		3	Middle Caicos		1	C3	-	-	-	-25.99	-24.49	2.95	a	1	C3
Manihot escualenta Manioc Casavva		3	Middle Caicos		1	C3	-	-	-	-25.89	-24.39	3.14	a	1	C3
Manilkara bidentata Ausubo Nispero Fruit		4	Plaza Mercado	Ponce	1	C3	42.09	-	-	-25.97	-24.47	-	a	1	C3
Manilkara bidentata Ausubo Nispero Fruit		4	Tibes		1	C3	41.02	-	-	-29.60	-28.1	-	a	1	C3
Manilkara bidentata Ausubo Nispero Fruit		4	Tibes		1	C3	40.58	-	-	-28.44	-26.94	-	a	1	C3
Manilkara bidentata Ausubo Nispero Leaf		5	Luquillo		1	C3	-	-	-	-31.70	-30.2	-	a	1	C3
Manilkara pleeana Ausubo? Zapote de costa Edible portion		3	Middle Caicos		1	C3	-	-	-	-27.10	-25.6	7.83	a	1	C3
Manilkara pleeana Ausubo? Zapote de costa Edible portion		3	Middle Caicos		1	C3	-	-	-	-26.45	-24.95	6.36	a	1	C3
Melicoccus bijugatus Genip Quenepa Fruit		4	Tibes		1	C3	41.80	1.33	36.67	-28.42	-26.92	2.64	a	1	C3
Opuntia sp. Prickly pear Tuna Pad		4	Plaza Mercado	Rio Piedras	1	CAM	32.57	1.73	21.96	-13.59	-12.09	6.4	a	2	CAM
Opuntia sp. Prickly pear Tuna Pad		4	Plaza Mercado	Rio Piedras	1	CAM	28.27	-	-	-12.17	-10.67	-	a	2	CAM
Opuntia sp. Prickly pear Tuna Pad		4	Plaza Mercado	Rio Piedras	1	CAM	34.87	3.00	13.56	-13.21	-11.71	6.46	a	2	CAM
Opuntia sp. Prickly pear Tuna Pad		4	Piñones		1	CAM	35.00	3.24	12.60	-13.21	-11.71	5.37	a	2	CAM
Opuntia sp. Prickly pear Tuna Edible portion		3	Grand Turk		1	CAM	-	-	-	-12.19	-10.69	6.92	a	2	CAM
Opuntia sp. Prickly pear Tuna Edible portion		3	Grand Turk		1	CAM	-	-	-	-12.10	-10.6	6.06	a	2	CAM
Opuntia sp. Prickly pear Tuna Edible portion		3	Grand Turk		1	CAM	-	-	-	-11.70	-10.2	6.79	a	2	CAM
Passiflora laurifolia Passion fruit Parcha Fruit		4	Portuges		1	C3	41.50	1.07	45.25	-25.10	-23.6	3.56	a	1	C3
Passiflora laurifolia Passion fruit Parcha Fruit		4	Plaza Mercado	Rio Piedras	1	C3	41.37	0.70	68.95	-29.41	-27.91	5.54	a	1	C3
Passiflora laurifolia Passion fruit Parcha Fruit		4	Plaza Mercado	Rio Piedras	1	C3	44.91	1.09	48.07	-27.31	-25.81	5.5	a	1	C3
Persea americana Avocado Aguacate Fruit		4	Plaza Mercado	Ponce	1	C3	51.72	1.32	45.71	-27.59	-26.09	2.3	a	1	C3
Persea americana Avocado Aguacate Fruit		4	Maní		1	C3	56.12	1.30	50.36	-29.26	-27.76	4.59	a	1	C3
Persea americana Avocado Aguacate Fruit		4	Toa Baja		1	C3	45.32	0.91	58.10	-29.05	-27.55	-0.97	a	1	C3
Pouteria sapota Red mammee		4	Plaza Mercado	Rio Piedras	1	C3	43.42	-	-	-29.22	-27.72	-	a	1	C3
Pouteria sapota Red mammee		4	Plaza Mercado	Santurce	1	C3	40.48	-	-	-28.48	-26.98	-	a	1	C3
Psidium guajava Guava Guayaba Fruit		4	Tibes		1	C3	46.95	1.17	46.82	-27.70	-26.2	-	a	1	C3
Psidium guajava Guava Guayaba Fruit		4	Plaza Mercado	Santurce	1	C3	40.84	-	-	-27.52	-26.02	-	a	1	C3
Psidium guajava Guava Guayaba Fruit		4	Plaza Mercado	Santurce	1	C3	42.88	1.01	49.53	-26.68	-25.18	6.74	a	1	C3
Psidium guajava Guava Guayaba Fruit		4	Plaza Mercado	Santurce	1	C3	43.19	-	-	-27.87	-26.37	-	a	1	C3
Rizophora mangle Mangrove Mangle Aerial root		4	Guanica		1	C3	44.52	-	-	-28.98	-27.48	-	a	1	C3
Rizophora mangle Mangrove Mangle Aerial root		4	Loiza		1	C3	46.16	1.43	37.66	-28.93	-27.43	0.59	a	1	C3
Spondias mombin Hog plum Jobo Fruit		4	Plaza Mercado	Ponce	1	C3	40.35	1.03	45.70	-24.11	-22.61	-	a	1	C3
Spondias mombin Hog plum Jobo Fruit		4	Plaza Mercado	Ponce	1	C3	40.37	1.00	47.10	-23.06	-21.56	-	a	1	C3
Spondias mombin Hog plum Jobo Fruit		4	Plaza Mercado	Ponce	1	C3	39.39	-	-	-24.61	-23.11	-	a	1	C3
Spondias mombin Hog plum Jobo Fruit		4	Portuges		1	C3	42.19	1.06	46.44	-27.00	-25.5	1.87	a	1	C3
Spondias purpurea Purple mombin Jobo? Fruit		4	Tibes		1	C3	41.80	-	-	-28.66	-27.16	-	a	1	C3
Sterculia apetala Panama tree Anacaguita Seed		4	Tibes		1	C3	44.43	1.59	32.60	-28.13	-26.63	2.96	a	1	C3
Tabebuia sp. Cedro blanco White cedar Edible portion		3	Middle Caicos		1	C3	-	-	-	-24.10	-22.6	5.51	a	1	C3
Tabebuia sp. Cedro blanco White cedar Edible portion		3	Middle Caicos		1	C3	-	-	-	-22.58	-21.08	5.38	a	1	C3
Xanthosoma sp. Tannier Yautia Tuber		4	Plaza Mercado	Ponce	1	C3	40.22	-	-	-25.51	-24.01	-	a	1	C3
Xanthosoma sp. Tannier Yautia Tuber		4	Plaza Mercado	Ponce	1	C3	40.00	1.03	45.31	-24.20	-22.7	2.7	a	1	C3
Xanthosoma sp. Tannier Yautia Tuber		4	Añasco		1	C3	41.19	-	-	-25.95	-24.45	-	a	1	C3
Xanthosoma sp. Tannier Yautia Tuber		4	Añasco		1	C3	40.34	1.21	38.90	-26.10	-24.6	3.02	a	1	C3
Xanthosoma sp. Tannier Yautia Tuber		4	Añasco		1	C3	40.96	-	-	-25.61	-24.11	-	a	1	C3
Xanthosoma sp. Cocoyam Malánga Tuber		4	Plaza Mercado	Rio Piedras	1	C3	41.05	-	-	-28.33	-26.83	-	a	1	C3
Xanthosoma sp. Cocoyam Malánga Tuber		4	Plaza Mercado	Rio Piedras	1	C3	41.33	-	-	-27.72	-26.22	-	a	1	C3
Xanthosoma sp. Cocoyam Malánga Tuber		4	Plaza Mercado	Rio Piedras	1	C3	41.60	1.11	43.72	-29.74	-28.24	5.79	a	1	C3
Xanthosoma sp. Cocoyam Malánga Tuber		1	Belize		1	C3	-	-	-	-26.10	-24.6	4.3	a	1	C3
Zamia integrifolia Wild sago Zamia Root		4	Tibes		1	C3	40.21	1.02	45.99	-28.67	-27.17	-0.83	a	1	C3
Zamia integrifolia Wild sago Zamia Leaf		4	Tibes		1	C3	45.07	1.97	26.69	-30.51	-29.01	-0.36	a	1	C3
Zanthoxylum sp. Wild lime Espino rubial Fruit		4	Tibes		1	C3	44.72	1.79	29.15	-26.74	-25.24	6.26	a	1	C3
Zea mays Corn Maíz Kernel		4	Añasco		1	C4	41.19	2.31	20.80	-11.05	-9.55	2.14	a	2	C4
Zea mays Corn Maíz Kernel		4	Añasco		1	C4	41.59	1.91	25.40	-10.56	-9.06	4.74	a	2	C4
Zea mays Corn Maíz Kernel		4	Maní		1	C4	41.91	1.86	26.29	-11.01	-9.51	4.59	a	2	C4
Zea mays Corn Maíz Kernel		4	Maní		1	C4	42.13	2.10	23.41	-10.56	-9.06	2.99	a	2	C4
Zea mays Corn Maíz Kernel		4	Maní		1	C4	42.47	2.10	23.59	-10.80	-9.3	2.63	a	2	C4
Zea mays Corn Maíz Kernel		4	Maní		1	C4	42.44	2.58	19.19	-10.62	-9.12	2.38	a	2	C4
Zea mays Corn Maíz Kernel		4	Plaza Mercado	Rio Piedras	1	C4	41.84	2.18	22.39	-11.39	-9.89	5.1	a	2	C4
Zea mays Corn Maíz Kernel		4	Plaza Mercado	Rio Piedras	1	C4	42.19	1.92	25.64	-11.66	-10.16	4.41	a	2	C4
Zea mays Corn Maíz Seed		1	Bahamas		1	C4	-	-	-	-10.80	-9.3		a	2	C4
Zea mays Corn Maíz Seed		2			1	C4	-	-	-	-10.10	-8.6	10	a	2	C4
Zea mays Corn Maíz Seed		2			2	C4	-	-	-	-9.10	-9.1		-	2	C4
Zea mays Corn Maíz Edible portion		3	Grand Turk		1	C4	-	-	-11.81	-10.31	0.91		a	2	C4
Zea mays Corn Maíz Edible portion		3	Grand Turk		1	C4	-	-	-10.97	-9.47	1.86		a	2	C4
Zea mays Corn Maíz Edible portion		3	Grand Turk		1	C4	-	-	-10.29	-8.79	2.18		a	2	C4
Taxonomic/English/Spanish/tissue	Tissue	Source	Location	Location	Date	blank	wt%C	wt%N	C:N	δ13C	δ13Cadjusted	δ15N	δ15Nadjusted	Cluster		δ13Cadjusted	δ15N	δ15Nadjusted
uid freshwater fish Freshwater fish F	Muscle	15	C82	Real Anon	2		47.26	12.93	4.26	-23394	-20.65	9.32	9.32	e a	F	-20.65	9.32	9.32
Agonostomus monticola Mountain mullet Freshwater fish F	Muscle	7	-	Rio Espiritu	2		-	-	-	-18.92	-17.42	8.93	8.93	a	F	-17.42	8.93	8.93
Agonostomus monticola Mountain mullet Freshwater fish F	Muscle	15	C79	Real Anon	2		50.74	11.85	5.00	-24.44	-20.35	11.32	11.32	e a	F	-20.35	11.32	11.32
Anguilla rostrata American eel Freshwater fish F	Muscle	7	-	Rio Espiritu	2		-	-	-	-19.41	-17.91	8.68	8.68	a	F	-17.91	8.68	8.68
Atya innocous Atyid shrimp Freshwater invertebrate F	Muscle	7	-	Rio Espiritu	2		-	-	-	-22.97	-21.47	5.71	5.71	a	F	-21.47	5.71	5.71
Atya innocous Atyid shrimp Freshwater invertebrate F	Muscle	7	-	Rio Espiritu	2		-	-	-	-23.1	-21.60	5.73	5.73	a	F	-21.6	5.73	5.73
Atya lanipes Atyid shrimp Freshwater invertebrate F	Muscle	7	-	Rio Espiritu	2		-	-	-	-23.07	-21.57	5.74	5.74	a	F	-21.57	5.74	5.74
Atya lanipes Atyid shrimp Freshwater invertebrate F	Muscle	7	-	Rio Espiritu	2		-	-	-	-21.52	-20.02	5.29	5.29	a	F	-20.02	5.29	5.29
Atya lanipes Atyid shrimp Freshwater invertebrate F	Muscle	7	-	Rio Espiritu	2		-	-	-	-22.19	-20.69	5.41	5.41	a	F	-20.69	5.41	5.41
Atya scabra Atyid shrimp Freshwater invertebrate F	Muscle	7	-	Rio Espiritu	2		-	-	-	-23.14	-21.64	5.69	5.69	a	F	-21.64	5.69	5.69
Atya sp. Atyid shrimp Freshwater invertebrate F	Muscle	15	C100LR Real Anon		2		45.57	14.72	3.61	-22554	-21.05	7.27	7.27	a	F	-21.05	7.27	7.27
Atya sp. Atyid shrimp Freshwater invertebrate F	Muscle	15	C100	Real Anon	2		46.45	13.92	3.89	-23037	-20.98	7.26	7.26	e a	F	-20.98	7.26	7.26
Atya sp. Atyid shrimp Freshwater invertebrate F	Muscle	15	C97	Real Anon	2		44.94	13.11	4.00	-23054	-20.79	6.91	6.91	e a	F	-20.79	6.91	6.91
Atya sp. Atyid shrimp Freshwater invertebrate F	Muscle	15	C98	Real Anon	2		43.74	13.26	3.85	-22.87	-20.89	7.00	7.00	e a	F	-20.89	7	7
Atya sp. Atyid shrimp Freshwater invertebrate F	Muscle	15	C99	Real Anon	2		45.68	13.78	3.87	-22721	-20.70	7.08	7.08	e a	F	-20.7	7.08	7.08
Eleotrus pisonis Spinycheek sleeper Freshwater invertebrate F	Muscle	7	-	Rio Espiritu	2		-	-	-	-20.46	-18.96	9.53	9.53	a	F	-18.96	9.53	9.53
Epilobocera sinuatifrons Puerot Rican freshwater crab Freshwater invertebrate F	Muscle	7	-	Rio Espiritu	2		-	-	-	-23.78	-22.28	4.91	4.91	a	F	-22.28	4.91	4.91
Epilobocera sinuatifrons Puerot Rican freshwater crab Freshwater invertebrate F	Muscle	15	C86	Real Anon	2		43.39	10.71	4.73	-23.21	-19.61	6.91	6.91	e a	F	-19.61	6.91	6.91
Epilobocera sinuatifrons Puerot Rican freshwater crab Freshwater invertebrate F	Muscle	15	C87	Real Anon	2		44.59	13.32	3.90	-22022	-19.94	8.54	8.54	e a	F	-19.94	8.54	8.54
Epilobocera sinuatifrons Puerot Rican freshwater crab Freshwater invertebrate F	Muscle	15	C89	Real Anon	2		44.55	12.97	4.01	-21566	-19.29	8.46	8.46	e a	F	-19.29	8.46	8.46
Fulica americana American coot Bird F	Edible portion	13	-		2		-	-	-	-24.48	-22.98	3.43	3.43	a	F	-22.98	3.43	3.43
Gallinula chloropus Common moorhen Bird F	Edible portion	13	-		2		-	-	-	-17.64	-16.14	4.44	4.44	a	F	-16.14	4.44	4.44
Gobiomorus dormitor Bigmouth sleeper Freshwater fish F	Muscle	7	-	Rio Espiritu	2		-	-	-	-17.56	-16.06	8.02	8.02	a	F	-16.06	8.02	8.02
Gobiomorus dormitor Bigmouth sleeper Freshwater fish F	Muscle	7	-	Rio Espiritu	2		-	-	-	-19.28	-17.78	9.03	9.03	a	F	-17.78	9.03	9.03
Gobiomorus dormitor Bigmouth sleeper Freshwater fish F	Muscle	15	C80	Real Anon	2		46.51	14.02	3.87	-21259	-19.24	9.60	9.60	e a	F	-19.24	9.6	9.6
Gobiomorus dormitor Bigmouth sleeper Freshwater fish F	Muscle	15	C81	Real Anon	2		46.22	13.96	3.86	-22251	-20.24	9.13	9.13	e a	F	-20.24	9.13	9.13
Macrobrachium acanthurus Palemonid shrimp Freshwater invertebrate F	Muscle	7	-	Rio Espiritu	2		-	-	-	-19.16	-17.66	9.44	9.44	a	F	-17.66	9.44	9.44
Macrobrachium carcinus Palemonid shrimp Freshwater invertebrate F	Muscle	7	-	Rio Espiritu	2		-	-	-	-20.13	-18.63	7.31	7.31	a	F	-18.63	7.31	7.31
Macrobrachium crenulatum Palemonid shrimp Freshwater invertebrate F	Muscle	7	-	Rio Espiritu	2		-	-	-	-22.23	-20.73	6.97	6.97	a	F	-20.73	6.97	6.97
Macrobrachium crenulatum Palemonid shrimp Freshwater invertebrate F	Muscle	7	-	Rio Espiritu	2		-	-	-	-23.75	-22.25	5.73	5.73	a	F	-22.25	5.73	5.73
Macrobrachium heterochirus Palemonid shrimp Freshwater invertebrate F	Muscle	7	-	Rio Espiritu	2		-	-	-	-21.53	-20.03	7.03	7.03	a	F	-20.03	7.03	7.03
Macrobrachium sp. Palemonid shrimp Freshwater invertebrate F	Muscle	15	C93LR Real Anon		2		45.29	14.66	3.60	-22133	-20.63	8.59	8.59	a	F	-20.63	8.59	8.59
Macrobrachium sp. Palemonid shrimp Freshwater invertebrate F	Muscle	15	C68	Near Ponce	2		45.89	13.94	3.84	-20813	-18.85	9.21	9.21	e a	F	-18.85	9.21	9.21
Macrobrachium sp. Palemonid shrimp Freshwater invertebrate F	Muscle	15	C90	Real Anon	2		45.14	13.85	3.80	-22.55	-20.65	9.10	9.10	e a	F	-20.65	9.1	9.1
Macrobrachium sp. Palemonid shrimp Freshwater invertebrate F	Muscle	15	C91	Real Anon	2		44.85	13.30	3.94	-21.94	-19.80	8.87	8.87	e a	F	-19.8	8.87	8.87
Macrobrachium sp. Palemonid shrimp Freshwater invertebrate F	Muscle	15	C92	Real Anon	2		45.64	13.39	3.98	-23385	-21.17	8.64	8.64	e a	F	-21.17	8.64	8.64
Macrobrachium sp. Palemonid shrimp Freshwater invertebrate F	Muscle	15	C93	Real Anon	2		45.24	13.24	3.99	-22.66	-20.43	8.36	8.36	e a	F	-20.43	8.36	8.36
Macrobrachium sp. Palemonid shrimp Freshwater invertebrate F	Muscle	15	C94	Real Anon	2		45.87	14.08	3.80	-22541	-20.65	8.85	8.85	e a	F	-20.65	8.85	8.85
Macrobrachium sp. Palemonid shrimp Freshwater invertebrate F	Muscle	15	C95	Real Anon	2		46.17	13.17	4.09	-22374	-19.95	8.29	8.29	e a	F	-19.95	8.29	8.29
Macrobrachium sp. Palemonid shrimp Freshwater invertebrate F	Muscle	15	C96	Real Anon	2		46.82	13.15	4.15	-22974	-20.43	8.94	8.94	e a	F	-20.43	8.94	8.94
Macrobrachium spp. Palemonid shrimp Freshwater invertebrate F	Muscle	7	-	Rio Espiritu	2		-	-	-	-20.99	-19.49	9.88	9.88	a	F	-19.49	9.88	9.88
Macrobrachium spp. Palemonid shrimp Freshwater invertebrate F	Muscle	7	-	Rio Espiritu	2		-	-	-	-19.67	-18.17	6.81	6.81	a	F	-18.17	6.81	6.81
Macrobrachium spp. Palemonid shrimp Freshwater invertebrate F	Muscle	7	-	Rio Espiritu	2		-	-	-	-19.44	-17.94	7.11	7.11	a	F	-17.94	7.11	7.11
Macrobrachium spp. Palemonid shrimp Freshwater invertebrate F	Muscle	7	-	Rio Espiritu	2		-	-	-	-20.27	-18.77	9.34	9.34	a	F	-18.77	9.34	9.34
Neritina spp. Grazing freshwater snail Freshwater invertebrate F	Muscle	7	-	Rio Espiritu	2		-	-	-	-21.48	-19.98	8.55	8.55	a	F	-19.98	8.55	8.55
Sicydium plumieri Green stream goby Freshwater fish F	Muscle	7	-	Rio Espiritu	2		-	-	-	-17.77	-16.27	6.49	6.49	a	F	-16.27	6.49	6.49
Sicydium plumieri Green stream goby Freshwater fish F	Muscle	7	-	Rio Espiritu	2		-	-	-	-16.69	-15.19	7.57	7.57	a	F	-15.19	7.57	7.57
Sicydium plumieri Green stream goby Freshwater fish F	Muscle	7	-	Rio Espiritu	2		-	-	-	-21.55	-20.05	8.72	8.72	a	F	-20.05	8.72	8.72
Thiara granifera Grazing freshwater snail Freshwater invertebrate F	Muscle	7	-	Rio Espiritu	2		-	-	-	-20.84	-19.34	7.29	7.29	a	F	-19.34	7.29	7.29
Xiphocaris elongata Yellow-nose shrimp Freshwater invertebrate F	Muscle	7	-	Rio Espiritu	2		-	-	-	-22.31	-20.81	4.94	4.94	a	F	-20.81	4.94	4.94
Xiphocaris elongata Yellow-nose shrimp Freshwater invertebrate F	Muscle	7	-	Rio Espiritu	2		-	-	-	-19.07	-17.57	5.26	5.26	a	F	-17.57	5.26	5.26
Xiphocaris elongata Yellow-nose shrimp Freshwater invertebrate F	Muscle	7	-	Rio Espiritu	2		-	-	-	-15.43	-13.93	6.06	6.06	a	F	-13.93	6.06	6.06
Xiphocaris elongata Yellow-nose shrimp Freshwater invertebrate F	Muscle	7	-	Rio Espiritu	2		-	-	-	-19.85	-18.35	8.11	8.11	a	F	-18.35	8.11	8.11
Xiphocaris elongata Yellow-nose shrimp Freshwater invertebrate F	Muscle	7	-	Rio Espiritu	2		-	-	-	-17.56	-16.06	6.64	6.64	a	F	-16.06	6.64	6.64
Xiphocaris elongata Yellow-nose shrimp Freshwater invertebrate F	Muscle	7	-	Rio Espiritu	2		-	-	-	-17.6	-16.10	7.84	7.84	a	F	-16.1	7.84	7.84
Xiphocaris elongata Yellow-nose shrimp Freshwater invertebrate F	Muscle	7	-	Rio Espiritu	2		-	-	-	-19.8	-18.30	7.42	7.42	a	F	-18.3	7.42	7.42
Xiphocaris elongata Yellow-nose shrimp Freshwater invertebrate F	Muscle	15	C83	Real Anon	2		42.06	9.64	5.09	-21556	-17.29	6.68	6.68	e a	F	-17.29	6.68	6.68
Xiphocaris elongata Yellow-nose shrimp Freshwater invertebrate F	Muscle	15	C84	Real Anon	2		48.12	9.75	5.76	-21323	-15.82	6.92	6.92	e a	F	-15.82	6.92	6.92
Xiphocaris elongata Yellow-nose shrimp Freshwater invertebrate F	Muscle	15	C85	Real Anon	2		49.23	11.28	5.09	-21062	-16.80	6.73	6.73	e a	F	-16.8	6.73	6.73
Miscellaneous small shrimp Marine invertebrate M	Muscle	8	-	Horn Island	2		-	-	-	-13.5	-10.50	10.6	10.6	b	M	-10.5	10.6	10.6		MEAN	-11.8458	8.42752
Anchovy Bony fish M	Muscle	15	E74	Fajardo	2		43.93	12.79	4.01	-17307	-13.53	6.08	6.08	e b	M	-13.53	6.08	6.08		STDEV	3.46603	4.03466
Anchovy Bony fish M	Muscle	15	E75	Fajardo	2		45.02	13.35	3.94	-17441	-13.80	6.77	6.77	e b	M	-13.8	6.77	6.77		COUNT	536	400
Abudefduf saxatilis Sergant Major Bony fish M	Muscle	-		St. Croix	2		-	-	-	-15.3	-12.30	-	-	b	M	-12.3	-	-
Acanthopleura granulata West indian fuzzy chiton Chiton M	Edible portion	13	-	Grand Turk	2		-	-	-	-8.18	-5.18	1.61	1.61	b	M	-5.18	1.61	1.61
Acanthopleura granulata West indian fuzzy chiton Chiton M	Edible portion	13	-	Grand Turk	2		-	-	-	-9.03	-6.03	3.4	3.4	b	M	-6.03	3.4	3.4
Acanthurus chiurgus Surgeonfish Bony fish M	Muscle	4	-	St. Croix	2		-	-	-	-15.9	-12.90	-	-	b	M	-12.9	-	-
Acanthurus coeruleus Blue tang Bony fish M	Muscle	4	-	St. Croix	2		-	-	-	-14.6	-11.60	-	-	b	M	-11.6	-	-
Acanthurus sp. Surgeonfish Bony fish M	Edible portion	13	-	Grand Turk	2		-	-	-	-17.69	-14.69	6.88	6.88	b	M	-14.69	6.88	6.88
Acanthurus sp. Surgeonfish Bony fish M	Bone	13	-	Marmora Bay	1		-	-	-	-10.55	-14.55	5.08	6.78	k l	M	-14.55	5.08	6.78
Acanthurus sp. Surgeonfish Bony fish M	Bone	13	-	Spring Bay	1		-	-	-	-10.35	-14.35	2.98	4.68	k l	M	-14.35	2.98	4.68
Acmaeidae Limpet Gastropod M	Edible portion	13	-	Haiti	2		-	-	-	-10.35	-7.35	0.33	0.33	b	M	-7.35	0.33	0.33
Aetobatis narinari Spotted eagle ray Cartilaginous fish M	Bone collagen	6	-	Grenada	1		-	-	-	-10.6	-14.60	5.9	7.6	k l	M	-14.6	5.9	7.6
Aetobatis narinari Spotted eagle ray Cartilaginous fish M	Bone collagen	6	-	Grenada	1		-	-	-	-13.5	-17.50	4.2	5.9	k l	M	-17.5	4.2	5.9
Albula vulpes Bonefish Bony fish M	Bone collagen	6	-	Middle Caicos	1		-	-	-	-3.8	-7.80	-1.4	0.3	k l	M	-7.8	-1.4	0.3
Albula vulpes Bonefish Bony fish M	Bone collagen	6	-	Middle Caicos	1		-	-	-	-4.5	-8.50	5	6.7	k l	M	-8.5	5	6.7
Albula vulpes Bonefish Bony fish M	Bone	13	-	Grand Turk	1		-	-	-	-5.71	-9.71	4.43	6.13	k l	M	-9.71	4.43	6.13
Alutera schoepfi Orange filefish Bony fish M	Muscle	4	-	St. Croix	2		-	-	-	-13.4	-10.40	-	-	b	M	-10.4	-	-
Anadara lienosa floridana Cut-ribbed ark Bivalve M	Shell	15	D52	Tibes	1		12.03	-	-	1.32	-14.53	-	-	c	M	-14.53	-	-
Anadara lienosa floridana Cut-ribbed ark Bivalve M	Shell	15	D53	Tibes	1		12.02	-	-	1.25	-14.60	-	-	c	M	-14.6	-	-
Anadara notabilis Eared ark Bivalve M	Shell	15	D50	Tibes	1		11.57	-	-	0.60	-15.25	-	-	c	M	-15.25	-	-
Anadara notabilis Eared ark Bivalve M	Shell	15	D51	Tibes	1		12.08	-	-	1.08	-14.77	-	-	c	M	-14.77	-	-
Anadara ovalis Blood ark Bivalve M	Shell	15	D83	Tibes	1		12.04	-	-	-1.18	-17.03	-	-	c	M	-17.03	-	-
Anadara ovalis Blood ark Bivalve M	Shell	15	D84	Tibes	1		12.04	-	-	-0.55	-16.40	-	-	c	M	-16.4	-	-
Anchoa mitchilli Bay anchovy Bony fish M	Muscle	8	-	Horn Island	2		-	-	-	-19.1	-16.10	14.8	14.8	b	M	-16.1	14.8	14.8
Anchoa nasuta Longnose anchovy Bony fish M	Muscle	8	-	Horn Island	2		-	-	-	-18.4	-15.40	14.3	14.3	b	M	-15.4	14.3	14.3
Ancyclopsetta quadrocellata Ocellated flounder Bony fish M	Muscle	8	-	Horn Island	2		-	-	-	-16	-13.00	13.7	13.7	b	M	-13	13.7	13.7
Anisotremus virginicus Porkfish Bony fish M	Muscle	6	-	Grand Bahama	2		-	-	-	-13.2	-10.20	7.5	7.5	b	M	-10.2	7.5	7.5
Anisotremus virginicus Porkfish Bony fish M	Bone collagen	6	-	Grand Bahama	2		-	-	-	-9.4	-10.40	5.7	7.4	b k l	M	-10.4	5.7	7.4
Anisotremus virginicus Porkfish Bony fish M	Muscle	15	E100LR Fajardo		2		46.05	14.52	3.70	-13868	-10.87	7.90	7.90	b	M	-10.87	7.9	7.9
Anisotremus virginicus Porkfish Bony fish M	Muscle	15	E100	Fajardo	2		45.32	13.86	3.82	-14.19	-10.77	7.49	7.49	e b	M	-10.77	7.49	7.49
Anisotremus virginicus Porkfish Bony fish M	Muscle	15	E99	Fajardo	2		45.67	13.62	3.91	-14262	-10.66	8.08	8.08	e b	M	-10.66	8.08	8.08
Anomalocardia brasiliana Carib pointed-venus Bivalve M	Shell	15	D114	Tibes	1		11.95	-	-	0.11	-15.74	-	-	c	M	-15.74	-	-
Anomalocardia brasiliana Carib pointed-venus Bivalve M	Shell	15	D115	Tibes	1		11.92	-	-	0.13	-15.72	-	-	c	M	-15.72	-	-
Arca imbricata Mossy ark Bivalve M	Shell	15	E7 Tibes		1		11.92	-	-	1.67	-14.18	-	-	c	M	-14.18	-	-
Arca imbricata Mossy ark Bivalve M	Shell	15	E8 Tibes		1		11.93	-	-	1.61	-14.24	-	-	c	M	-14.24	-	-
Arca zebra Turkey wing Bivalve M	Shell	15	E12	Tibes	1		11.91	-	-	2.10	-13.75	-	-	c	M	-13.75	-	-
Arca zebra Turkey wing Bivalve M	Shell	15	E13	Tibes	1		11.86	-	-	1.18	-14.67	-	-	c	M	-14.67	-	-
Arius felis Hardhead catfish Bony fish M	Muscle	8	-	Horn Island	2		-	-	-	-17	-14.00	13.6	13.6	b	M	-14	13.6	13.6
Astraea caelata Carved starsnail Gastropod M	Shell	15	D110	Tibes	1		11.92	-	-	2.51	-13.34	-	-	c	M	-13.34	-	-
Astraea caelata Carved starsnail Gastropod M	Shell	15	D111	Tibes	1		11.93	-	-	2.61	-13.24	-	-	c	M	-13.24	-	-
Astrea sp. Star-shell Gastropod M	Muscle	4	-	St. Croix	2		-	-	-	-10.6	-7.60	-	-	b	M	-7.6	-	-
Atherinomorus stipes Hardhead silverside Bony fish M	Muscle	4	-	St. Croix	2		-	-	-	-15	-12.00	-	-	b	M	-12	-	-
Atrina rigida Pen shell Bivalve M	Soft parts	6	-	Turks and Caicos	2		-	-	-	-13.4	-10.40	2.3	2.3	b	M	-10.4	2.3	2.3
Aurelia aurita Moon jellyfish Marine invertebrate M	Muscle	8	-	Horn Island	2		-	-	-	-19.5	-16.50	15	15	b	M	-16.5	15	15
Balistes capriscus Gray triggerfish Bony fish M	Muscle	8	-	Horn Island	2		-	-	-	-16.7	-13.70	11.9	11.9	b	M	-13.7	11.9	11.9
Balistes vetula Queen triggerfish Bony fish M	Muscle	6	-	Grand Bahama	2		-	-	-	-11.6	-8.60	7.3	7.3	b	M	-8.6	7.3	7.3
Balistes vetula Queen triggerfish Bony fish M	Muscle	6	-	Grand Bahama	2		-	-	-	-11.8	-8.80	8.2	8.2	b	M	-8.8	8.2	8.2
Balistes vetula Queen triggerfish Bony fish M	Bone collagen	6	-	Grand Bahama	2		-	-	-	-7.1	-8.10	5.9	7.6	b k l	M	-8.1	5.9	7.6
Balistes vetula Queen triggerfish Bony fish M	Bone collagen	6	-	Grand Bahama	2		-	-	-	-8	-9.00	-	-	b k l	M	-9	-	-
Balistidae Triggerfish Bony fish M	Bone collagen	6	-	Antigua	1		-	-	-	-10.5	-14.50	-	-	k l	M	-14.5	-	-
Balistidae Triggerfish Bony fish M	Bone	13	-	Spring Bay	1		-	-	-	-11.04	-15.04	3.07	4.77	k l	M	-15.04	3.07	4.77
Balistidae Triggerfish Bony fish M	Muscle	16	-	-	2		-	-	-	-15.1	-12.10	10.6	10.6	b	M	-12.1	10.6	10.6
Ballistidae sp. Triggerfish Bony fish M	Muscle	15	C71	Combate	2		45.09	13.95	3.77	-15265	-11.93	8.96	8.96	e b	M	-11.93	8.96	8.96
Ballistidae sp. Triggerfish Bony fish M	Muscle	15	C72	Combate	2		45.45	14.05	3.77	-15153	-11.81	8.33	8.33	e b	M	-11.81	8.33	8.33
Ballistidae sp. Triggerfish Bony fish M	Muscle	15	C73	Combate	2		45.06	14.02	3.75	-15.69	-12.39	7.90	7.90	e b	M	-12.39	7.9	7.9
Ballistidae sp. Triggerfish Bony fish M	Muscle	15	C74	Combate	2		45.91	14.28	3.75	-14727	-11.43	8.77	8.77	e b	M	-11.43	8.77	8.77
Belonidae Needlefish Bony fish M	Bone	9	-	Tutu	1		-	-	-	-7.4	-11.40	6.2	7.9	k l	M	-11.4	6.2	7.9
Belonidae sp. Needlefish Bony fish M	Muscle	15	C109	Fajardo	2		45.16	13.83	3.81	-10628	-7.22	7.21	7.21	e b	M	-7.22	7.21	7.21
Belonidae sp. Needlefish Bony fish M	Muscle	15	E72	Fajardo	2		45.05	13.93	3.77	-14201	-10.86	10.93	10.93	e b	M	-10.86	10.93	10.93
Belonidae sp. Needlefish Bony fish M	Muscle	15	E73	Fajardo	2		44.13	12.36	4.17	-14667	-10.60	9.86	9.86	e b	M	-10.6	9.86	9.86
Bittium varium Grass cerith Gastropod M	Soft parts	6	-	Turks and Caicos	2		-	-	-	-10.9	-7.90	3.7	3.7	b	M	-7.9	3.7	3.7
Bothus lunatus Peacock flounder Bony fish M	Edible portion	13	-	Grand Turk	2		-	-	-	-14.72	-11.72	3.63	3.63	b	M	-11.72	3.63	3.63
Brevoortia patronus Gulf menhaden Bony fish M	Muscle	8	-	Horn Island	2		-	-	-	-19.6	-16.60	11.9	11.9	b	M	-16.6	11.9	11.9
Busycon contrarum Lightning whelk Gastropod M	Muscle	8	-	Horn Island	2		-	-	-	-17.1	-14.10	11.6	11.6	b	M	-14.1	11.6	11.6
Calamus bajonado Jolthead porgy Bony fish M	Muscle	6	-	Grand Bahama	2		-	-	-	-10.9	-7.90	6	6	b	M	-7.9	6	6
Calamus proridens Littlehead porgy Bony fish M	Edible portion	13	-	Grand Turk	2		-	-	-	-10.84	-7.84	5.37	5.37	b	M	-7.84	5.37	5.37
Calamus sp. Porgy Bony fish M	Bone collagen	6	-	Middle Caicos	1		-	-	-	-8.2	-12.20	9.2	10.9	k l	M	-12.2	9.2	10.9
Calamus sp. Porgy Bony fish M	Bone	9	-	Tutu	1		-	-	-	-14	-18.00	-	-	k l	M	-18	-	-
Calamus sp. Porgy Bony fish M	Edible portion	13	-	Grand Turk	2		-	-	-	-11.68	-8.68	0.97	0.97	b	M	-8.68	0.97	0.97
Calamus sp. Porgy Bony fish M	Bone	13	-	Marmora Bay	1		-	-	-	-5.42	-9.42	5.77	7.47	k l	M	-9.42	5.77	7.47
Calamus sp. Porgy Bony fish M	Muscle	15	E98	Fajardo	2		-	-	3.9*	-13507	-9.93	7.05	7.05	e b	M	-9.93	7.05	7.05
Callinectes sapidus Blue crab Marine crab M	Muscle	8	-	Horn Island	2		-	-	-	-18	-15.00	13.1	13.1	b	M	-15	13.1	13.1
Callinectes sapidus Blue crab Marine crab M	Chitin	11	-	Bahamas	2		-	-	-	-16.5	-15.70	-4	7.9	b d m	M	-15.7	-4	7.9
Callinectes sapidus Blue crab Marine crab M	Muscle	15	E79	Fajardo	2		41.44	11.74	4.12	-12952	-8.98	9.94	9.94	e b	M	-8.98	9.94	9.94
Callinectes sp. Blue crab Marine crab M	Muscle	4	-	St. Croix	2		-	-	-	-10.4	-7.40	-	-	b	M	-7.4	-	-
Callinectes sp. Blue crab Marine crab M	Edible portion	13	-	Grand Turk	2		-	-	-	-9.22	-6.22	3.84	3.84	b	M	-6.22	3.84	3.84
Callinectes sp. Blue crab Marine crab M	Edible portion	13	-	Grand Turk	2		-	-	-	-18.03	-15.03	4.72	4.72	b	M	-15.03	4.72	4.72
Callinectes sp. Blue crab Marine crab M	Edible portion	13	-	Grand Turk	2		-	-	-	-18.32	-15.32	6.53	6.53	b	M	-15.32	6.53	6.53
Caranus hippos Crevalle jack Bony fish M	Bone	13	-	Marmora Bay	1		-	-	-	-7.5	-11.50	6.77	8.47	k l	M	-11.5	6.77	8.47
Caranx crysos or Caranx fusus Blue runner Bony fish M	Muscle	6	-	Grand Bahama	2		-	-	-	-12	-9.00	7.5	7.5	b	M	-9	7.5	7.5
Caranx crysos or Caranx fusus Blue runner Bony fish M	Edible portion	13	-	Grand Turk	2		-	-	-	-16.84	-13.84	1.98	1.98	b	M	-13.84	1.98	1.98
Caranx ruber Bar jack Bony fish M	Muscle	4	-	St. Croix	2		-	-	-	-11.5	-8.50	-	-	b	M	-8.5	-	-
Caranx ruber Bar jack Bony fish M	Bone collagen	6	-	Middle Caicos	1		-	-	-	-1.3	-5.30	8.1	9.8	k l	M	-5.3	8.1	9.8
Caranx ruber Bar jack Bony fish M	Bone collagen	6	-	Middle Caicos	1		-	-	-	-1.3	-5.30	8.3	10	k l	M	-5.3	8.3	10
Caranx ruber Bar jack Bony fish M	Bone collagen	6	-	Middle Caicos	1		-	-	-	-3.6	-7.60	-	-	k l	M	-7.6	-	-
Caranx sp. Jack Bony fish M	Bone	9	-	Tutu	1		-	-	-	-9.8	-13.80	6.4	8.1	k l	M	-13.8	6.4	8.1
Caranx sp. Jack Bony fish M	Bone	13	-	Spring Bay	1		-	-	-	-10.21	-14.21	4.83	6.53	k l	M	-14.21	4.83	6.53
Caranx sp. Jack Bony fish M	Muscle	15	C61	Ponce	2		45.81	14.06	3.80	-15966	-12.57	7.23	7.23	e b	M	-12.57	7.23	7.23
Caranx sp. Jack Bony fish M	Muscle	15	E84	Fajardo	2		45.65	14.30	3.72	-16209	-12.96	7.76	7.76	e b	M	-12.96	7.76	7.76
Caranx sp. Jack Bony fish M	Muscle	15	E85	Fajardo	2		45.25	14.16	3.73	-16226	-12.96	7.85	7.85	e b	M	-12.96	7.85	7.85
Caranx sp. Jack Bony fish M	Muscle	15	E95	Fajardo	2		45.11	13.80	3.81	-12369	-8.95	9.05	9.05	e b	M	-8.95	9.05	9.05
Caranx sp. Jack Bony fish M	Muscle	15	E96	Fajardo	2		46.43	13.42	4.04	-15854	-12.03	10.08	10.08	e b	M	-12.03	10.08	10.08
Caranx sp. Jack Bony fish M	Muscle	15	E97	Fajardo	2		45.24	13.82	3.82	-15464	-12.03	8.84	8.84	e b	M	-12.03	8.84	8.84
Carcharhinidae sp. Requiem shark Cartilaginous fish M	Muscle	15	E76	Fajardo	2		43.71	16.27	3.13	-14.04	-11.87	9.24	9.24	e b	M	-11.87	9.24	9.24
Carcharhinidae sp. Requiem shark Cartilaginous fish M	Muscle	15	E77	Fajardo	2		43.75	16.18	3.16	-14028	-11.82	9.32	9.32	e b	M	-11.82	9.32	9.32
Carcharhinidae sp. Requiem shark Cartilaginous fish M	Muscle	15	E78	Fajardo	2		45.91	15.64	3.43	-14518	-11.82	9.72	9.72	e b	M	-11.82	9.72	9.72
Carcharhinus sp. Requiem shark Cartilaginous fish M	Bone collagen	6	-	Grenada	1		-	-	-	-9.3	-13.30	10.3	12	k l	M	-13.3	10.3	12
Carcharhinus sp. Requiem shark Cartilaginous fish M	Bone	13	-	Grand Turk	1		-	-	-	-4.24	-8.24	7.93	9.63	k l	M	-8.24	7.93	9.63
Caretta caretta Loggerhead turtle Sea turtle M	Collagen	5	-	Atlantic	2		-	-	-	-14.6	-14.20	20	20.3	b I j	M	-14.2	20	20.3
Cassiopea sp. Jellyfish Marine invertebrate M	Muscle	4	-	Cayo Miskitos	2		-	-	-	-23.2	-20.20	-	-	b	M	-20.2	-	-
Cassis tuberosa King helmet Gastropod M	Shell	15	E31	Tibes	1		12.01	-	-	3.66	-12.19	-	-	c	M	-12.19	-	-
Cassis tuberosa King helmet Gastropod M	Shell	15	E32	Tibes	1		12.04	-	-	3.45	-12.40	-	-	c	M	-12.4	-	-
Cephalopholis fulva Coney Bony fish M	Muscle	6	-	Grand Bahama	2		-	-	-	-12.9	-9.90	8	8	b	M	-9.9	8	8
Cerithium litteratum Stocky cerith Gastropod M	Muscle	4	-	St. Croix	2		-	-	-	-15.1	-12.10	-	-	b	M	-12.1	-	-
Chaetodipterus faber Atlantic spadefish Bony fish M	Muscle	8	-	Horn Island	2		-	-	-	-19.2	-16.20	14.9	14.9	b	M	-16.2	14.9	14.9
Chaetodon capistratus Foureye butterflyfish Bony fish M	Muscle	4	-	St. Croix	2		-	-	-	-12.4	-9.40	-	-	b	M	-9.4	-	-
Chama sp. Jewel box Bivalve M	Shell	15	E17	Tibes	1		11.79	-	-	1.10	-14.75	-	-	c	M	-14.75	-	-
Chama sp. Jewel box Bivalve M	Shell	15	E18	Tibes	1		11.66	-	-	0.69	-15.16	-	-	c	M	-15.16	-	-
Chelonia mydas Green sea turtle Sea turtle M	Scute	2	-	Mauritania	2		-	-	-	-12.4	-12.00	8.6	8.9	b i j	M	-12	8.6	8.9
Chelonia mydas Green sea turtle Sea turtle M	Scute	2	-	Mauritania	2		-	-	-	-13.3	-12.90	9.2	9.5	b i j	M	-12.9	9.2	9.5
Chelonia mydas Green sea turtle Sea turtle M	Scute	2	-	Mauritania	2		-	-	-	-10.2	-9.80	7.4	7.7	b i j	M	-9.8	7.4	7.7
Chelonia mydas Green sea turtle Sea turtle M	Collagen	5	-	Atlantic	2		-	-	-	-15.4	-15.00	9.4	9.7	b i j	M	-15	9.4	9.7
Chelonia mydas Green sea turtle Sea turtle M	Bone collagen	6	-	Antigua	1		-	-	-	-3.8	-6.40	5.1	5.4	i j	M	-6.4	5.1	5.4
Chelonia mydas Green sea turtle Sea turtle M	Bone	13	-	Grand Turk	1		-	-	-	-3.67	-6.27	3.92	4.22	i j	M	-6.27	3.92	4.22
Cheloniidae Sea turtle Sea turtle M	Bone	13	-	Grande Anse	1		-	-	-	-11.63	-14.23	6.58	6.88	i j	M	-14.23	6.58	6.88
Cheloniidae Sea turtle Sea turtle M	Bone collagen	15	C20	Punta Candelero	1		10.94	3.99	3.20	-7.92	-10.52	6.06	6.36	g h	M	-10.52	6.06	6.36
Cheloniidae Sea turtle Sea turtle M	Bone collagen	15	D15	Tibes	1		22.56	7.96	3.30	-10.99	-13.59	6.80	7.10	i j	M	-13.59	6.8	7.1
Chione cancellata Cross-barred venus Bivalve M	Shell	15	D70	Tibes	1		11.94	-	-	0.57	-15.28	-	-	c	M	-15.28	-	-
Chione cancellata Cross-barred venus Bivalve M	Shell	15	D71	Tibes	1		11.93	-	-	1.14	-14.71	-	-	c	M	-14.71	-	-
Chione granulata Cross-barred venus Bivalve M	Shell	15	E58	Tibes	1		11.92	-	-	-0.87	-16.72	-	-	c	M	-16.72	-	-
Chione granulata Cross-barred venus Bivalve M	Shell	15	E59	Tibes	1		12.00	-	-	-0.34	-16.19	-	-	c	M	-16.19	-	-
Chiton squamosus Chiton Chiton M	Gut contents	6	-	Turks and Caicos	2		-	-	-	-8	-5.00	1.4	1.4	b	M	-5	1.4	1.4
Chiton squamosus Chiton Chiton M	Soft parts	6	-	Turks and Caicos	2		-	-	-	-8.2	-5.20	3.3	3.3	b	M	-5.2	3.3	3.3
Chiton squamosus Chiton Chiton M	Soft parts	6	-	Turks and Caicos	2		-	-	-	-8.9	-5.90	3.5	3.5	b	M	-5.9	3.5	3.5
Chiton squamosus Chiton Chiton M	Soft parts	6	-	Turks and Caicos	2		-	-	-	-8.9	-5.90	4.1	4.1	b	M	-5.9	4.1	4.1
Chloroscomborus chrysurus Atlantic bumper Bony fish M	Muscle	8	-	Horn Island	2		-	-	-	-17.8	-14.80	14.5	14.5	b	M	-14.8	14.5	14.5
Citharichthys spilopterus Bay whiff Bony fish M	Muscle	8	-	Horn Island	2		-	-	-	-16.8	-13.80	13.1	13.1	b	M	-13.8	13.1	13.1
Cittarium pica West Indain top shell Gastropod M	Muscle	15	D44LR Fajardo		2		43.11	13.39	3.76	-14.33	-11.33	5.32	5.32	b	M	-11.33	5.32	5.32
Cittarium pica West Indain top shell Gastropod M	Shell	15	D101	Tibes	1		11.89	-	-	2.48	-13.37	-	-	c	M	-13.37	-	-
Cittarium pica West Indain top shell Gastropod M	Shell	15	D102	Tibes	1		11.83	-	-	2.62	-13.23	-	-	c	M	-13.23	-	-
Cittarium pica West Indain top shell Gastropod M	Shell	15	D103	Tibes	1		11.84	-	-	2.89	-12.96	-	-	c	M	-12.96	-	-
Cittarium pica West Indain top shell Gastropod M	Shell	15	D104	Tibes	1		11.87	-	-	3.48	-12.37	-	-	c	M	-12.37	-	-
Cittarium pica West Indain top shell Gastropod M	Shell	15	D105	Tibes	1		11.86	-	-	3.39	-12.46	-	-	c	M	-12.46	-	-
Cittarium pica West Indain top shell Gastropod M	Muscle	15	D36	Fajardo	2		42.14	13.11	3.75	-13.59	-10.29	4.39	4.39	e b	M	-10.29	4.39	4.39
Cittarium pica West Indain top shell Gastropod M	Muscle	15	D38	Fajardo	2		43.38	13.30	3.81	-14.17	-10.76	5.67	5.67	e b	M	-10.76	5.67	5.67
Cittarium pica West Indain top shell Gastropod M	Muscle	15	D40	Fajardo	2		42.43	12.73	3.89	-13.50	-9.95	4.94	4.94	e b	M	-9.95	4.94	4.94
Cittarium pica West Indain top shell Gastropod M	Muscle	15	D42	Fajardo	2		41.82	12.97	3.76	-13.77	-10.45	5.06	5.06	e b	M	-10.45	5.06	5.06
Cittarium pica West Indain top shell Gastropod M	Muscle	15	D44	Fajardo	2		42.81	12.57	3.97	-14.99	-11.28	5.12	5.12	e b	M	-11.28	5.12	5.12
Cittarium pica West Indain top shell Gastropod M	Soft parts	16	-	-	2		-	-	-	-11.4	-8.40	3.5	3.5	b	M	-8.4	3.5	3.5
Cittarium pica West Indain top shell Gastropod M	Shell	16	-	-	2		-	-	-	2	-10.80	-	-	b c	M	-10.8	-	-
Cittarium pica West Indain top shell Gastropod M	Shell	16	-	-	2		-	-	-	1.8	-11.00	-	-	b c	M	-11	-	-
Clibanarius sp. Hermit crab Marine crab M	Muscle	4	-	St. Croix	2		-	-	-	-14	-11.00	-	-	b	M	-11	-	-
Clibanarius vittatus Striped hermit crab Marine crab M	Muscle	8	-	Horn Island	2		-	-	-	-15.1	-12.10	9.6	9.6	b	M	-12.1	9.6	9.6
Coryphaena hippurus Dolphinfish Bony fish M	Edible portion	13	-	Grand Turk	2		-	-	-	-14.93	-11.93	6.46	6.46	b	M	-11.93	6.46	6.46
Coryphaena hippurus Dolphinfish Bony fish M	Muscle	15	E92	Fajardo	2		45.52	14.13	3.76	-15507	-12.19	7.86	7.86	e b	M	-12.19	7.86	7.86
Coryphaena hippurus Dolphinfish Bony fish M	Muscle	15	E93	Fajardo	2		44.52	13.83	3.76	-15514	-12.20	7.43	7.43	e b	M	-12.2	7.43	7.43
Crassostrea rhizophorae Mangrove oyster Bivalve M	Muscle	15	D32LR Boqueron	2	27.32		5.17	6.17	-17.38	-14.38	5.26	5.26	b		M	5.26	5.26	b
Crassostrea rhizophorae Mangrove oyster Bivalve M	Shell	15	E63	Tibes	1		11.96	-	-	-0.46	-16.31	-	-	c	M	-16.31	-	-
Crassostrea rhizophorae Mangrove oyster Bivalve M	Shell	15	E64	Tibes	1		11.92	-	-	-1.32	-17.17	-	-	c	M	-17.17	-	-
Crassostrea rhizophorae Mangrove oyster Bivalve M	Shell	15	E65	Tibes	1		11.85	-	-	-0.60	-16.45	-	-	c	M	-16.45	-	-
Crassostrea rhizophorae Mangrove oyster Bivalve M	Shell	15	E66	Tibes	1		11.84	-	-	1.27	-14.58	-	-	c	M	-14.58	-	-
Crassostrea rhizophorae Mangrove oyster Bivalve M	Shell	15	E67	Tibes	1		11.83	-	-	-0.74	-16.59	-	-	c	M	-16.59	-	-
Crassostrea rhizophorae Mangrove oyster Bivalve M	Muscle	15	D26	Boqueron	2		43.03	9.49	5.29	-21.34	-15.21	4.94	4.94	e b	M	-15.21	4.94	4.94
Crassostrea rhizophorae Mangrove oyster Bivalve M	Muscle	15	D28	Boqueron	2		-	-	5.65*	-20.59	-15.29	5.32	5.32	e b	M	-15.29	5.32	5.32
Crassostrea rhizophorae Mangrove oyster Bivalve M	Muscle	15	D30	Boqueron	2		38.55	8.01	5.62	-21.35	-14.61	5.04	5.04	e b	M	-14.61	5.04	5.04
Crassostrea rhizophorae Mangrove oyster Bivalve M	Muscle	15	D34	Boqueron	2		39.65	8.34	5.55	-21.05	-14.44	3.99	3.99	e b	M	-14.44	3.99	3.99
Crepidula plana White slipper snail Gastropod M	Muscle	8	-	Horn Island	2		-	-	-	-19.3	-16.30	8.7	8.7	b	M	-16.3	8.7	8.7
Cymatium sp. Triton Gastropod M	Shell	15	E23	Tibes	1		8.78	-	-	-1.81	-17.66	-	-	c	M	-17.66	-	-
Cymatium sp. Triton Gastropod M	Shell	15	E24	Tibes	1		11.74	-	-	1.43	-14.42	-	-	c	M	-14.42	-	-
Cynoscion arenarius White trout Bony fish M	Muscle	8	-	Horn Island	2		-	-	-	-21	-18.00	14.2	14.2	b	M	-18	14.2	14.2
Cynoscion nebulosus Speckled trout Bony fish M	Muscle	8	-	Horn Island	2		-	-	-	-17.5	-14.50	14.6	14.6	b	M	-14.5	14.6	14.6
Dactylopterus vulitanus Flying gurnard Bony fish M	Edible portion	13	-	Grand Turk	2		-	-	-	-9.87	-6.87	5.93	5.93	b	M	-6.87	5.93	5.93
Dasyatis americana Southern stingray Cartilaginous fish M	Edible portion	13	-	Grand Turk	2		-	-	-	-11.44	-8.44	4.81	4.81	b	M	-8.44	4.81	4.81
Dasyatis sabina Atlantic stingray Bony fish M	Muscle	8	-	Horn Island	2		-	-	-	-16.2	-13.20	12.2	12.2	b	M	-13.2	12.2	12.2
Decapterus sp. Scad Bony fish M	Edible portion	13	-	Grand Turk	2		-	-	-	-16.96	-13.96	3.56	3.56	b	M	-13.96	3.56	3.56
Decapterus sp. Scad Bony fish M	Edible portion	13	-	Grand Turk	2		-	-	-	-16.96	-13.96	3.46	3.46	b	M	-13.96	3.46	3.46
Dermochelys coriacea Leatherback turtle Sea turtle M	Collagen	5	-	Atlantic	2		-	-	-	-19	-18.60	14.1	14.4	b i j	M	-18.6	14.1	14.4
Diadema antillarium Black urchin Echinodermata M	Muscle	4	-	St. Croix	2		-	-	-	-12.1	-9.10	-	-	b	M	-9.1	-	-
Diadema antillarium Black urchin Echinodermata M	Muscle	4	-	St. Croix	2		-	-	-	-12.9	-9.90	-	-	b	M	-9.9	-	-
Diadema antillarium Black urchin Echinodermata M	Soft parts	6	-	Turks and Caicos	2		-	-	-	-9.3	-6.30	2.4	2.4	b	M	-6.3	2.4	2.4
Diodon holocanthus Long-spine porcupinefish Bony fish M	Muscle	4	-	St. Croix	2		-	-	-	-11.9	-8.90	-	-	b	M	-8.9	-	-
Diodon holocanthus Long-spine porcupinefish Bony fish M	Muscle	4	-	St. Croix	2		-	-	-	-12.2	-9.20	-	-	b	M	-9.2	-	-
Diodon holocanthus Long-spine porcupinefish Bony fish M	Muscle	4	-	Cayo Miskitos	2		-	-	-	-16.6	-13.60	-	-	b	M	-13.6	-	-
Diodon holocanthus Long-spine porcupinefish Bony fish M	Muscle	4	-	Cayo Miskitos	2		-	-	-	-16.7	-13.70	-	-	b	M	-13.7	-	-
Diodon holocanthus Long-spine porcupinefish Bony fish M	Muscle	4	-	Cayo Miskitos	2		-	-	-	-17.6	-14.60	-	-	b	M	-14.6	-	-
Diodon hystrix Porcupinefish Bony fish M	Bone	9	-	Tutu	1		-	-	-	-6.5	-10.50	6.3	8	k l	M	-10.5	6.3	8
Diodon hystrix Porcupinefish Bony fish M	Bone	9	-	Tutu	1		-	-	-	-4.9	-8.90	7.3	9	k l	M	-8.9	7.3	9
Diodon hystrix Porcupinefish Bony fish M	Bone	13	-	Grand Turk	1		-	-	-	-7.4	-11.40	6.06	7.76	k l	M	-11.4	6.06	7.76
Diplectrum bivitattum Dwarf sand perch Bony fish M	Muscle	8	-	Horn Island	2		-	-	-	-17.5	-14.50	13.4	13.4	b	M	-14.5	13.4	13.4
Diplectrum formosum Sand perch Bony fish M	Muscle	8	-	Horn Island	2		-	-	-	-17.1	-14.10	14.2	14.2	b	M	-14.1	14.2	14.2
Donax denticulatus Tropical surf clam Bivalve M	Shell	15	E41	Tibes	1		12.21	-	-	0.03	-15.82	-	-	c	M	-15.82	-	-
Donax denticulatus Tropical surf clam Bivalve M	Shell	15	E42	Tibes	1		12.06	-	-	0.98	-14.87	-	-	c	M	-14.87	-	-
Echeneis neucratoides Sharksucker Bony fish M	Muscle	8	-	Horn Island	2		-	-	-	-17.4	-14.40	14.1	14.1	b	M	-14.4	14.1	14.1
Echinometra lucunter Urchin Echinodermata M	Muscle	4	-	St. Croix	2		-	-	-	-14.5	-11.50	-	-	b	M	-11.5	-	-
Echinometra lucunter Urchin Echinodermata M	Muscle	4	-	St. Croix	2		-	-	-	-14.5	-11.50	-	-	b	M	-11.5	-	-
Elopidae Tarpon Bony fish M	Bone	13	-	Kelbey Ridge	1		-	-	-	-11.36	-15.36	3.43	5.13	k l	M	-15.36	3.43	5.13
Elops saurus Ladyfish Bony fish M	Muscle	8	-	Horn Island	2		-	-	-	-19.5	-16.50	12.7	12.7	b	M	-16.5	12.7	12.7
Emerita talpoida Common mole crab Marine crab M	Muscle	8	-	Horn Island	2		-	-	-	-15.3	-12.30	8.9	8.9	b	M	-12.3	8.9	8.9
Epinephalus itajara Spotted jewfish Bony fish M	Muscle	15	E94	Fajardo	2		45.36	13.74	3.85	-13888	-10.40	10.67	10.67	e b	M	-10.4	10.67	10.67
Epinephelus guttatus Red hind	Nassau grouper Bony fish M	Muscle	6	-	2		-	-	-	-13	-10.00	7.6	7.6	b	M	-10	7.6	7.6
Epinephelus guttatus Red hind	Nassau grouper Bony fish M	Bone collagen	6	-	2		-	-	-	-11.6	-12.60	7.5	9.2	b k l	M	-12.6	7.5	9.2
Epinephelus guttatus Red hind	Nassau grouper Bony fish M	Edible portion	13	-	2		-	-	-	-12.3	-9.30	5.2	5.2	b	M	-9.3	5.2	5.2
Epinephelus guttatus Red hind	Nassau grouper Bony fish M	Bone	13	-	1		-	-	-	-9.12	-13.12	6.54	8.24	k l	M	-13.12	6.54	8.24
Epinephelus itajara Spotted jewfish Bony fish M	Muscle	15	E90	Fajardo	2		45.09	13.91	3.78	-15755	-12.39	8.17	8.17	e b	M	-12.39	8.17	8.17
Epinephelus sp. Grouper Bony fish M	Bone collagen	6	-	St. Kitts	1		-	-	-	-	-	6.8	8.5	k l	M	-	6.8	8.5
Epinephelus sp. Grouper Bony fish M	Bone	13	-	Pearls	1		-	-	-	-10.31	-14.31	5.95	7.65	k l	M	-14.31	5.95	7.65
Epinephelus sp. Grouper Bony fish M	Bone	13	-	Spring Bay	1		-	-	-	-9.3	-13.30	5.49	7.19	k l	M	-13.3	5.49	7.19
Epinephelus sp. Grouper Bony fish M	Bone	13	-	Grand Turk	1		-	-	-	-6.79	-10.79	6.91	8.61	k l	M	-10.79	6.91	8.61
Epinephelus sp. Grouper Bony fish M	Muscle	15	C76	Combate	2		45.76	14.17	3.77	-13977	-10.64	8.66	8.66	e b	M	-10.64	8.66	8.66
Epinephelus sp. Grouper Bony fish M	Muscle	15	C77	Combate	2		44.51	13.87	3.74	-13676	-10.39	8.67	8.67	e b	M	-10.39	8.67	8.67
Epinephelus sp. Grouper Bony fish M	Bone collagen	15	D7 Tibes		1		12.18	4.45	3.19	-7.94	-11.94	7.85	9.55	i j	M	-11.94	7.85	9.55
Epinephelus sp. Grouper Bony fish M	Bone collagen	15	D10	Tibes	1		12.86	4.66	3.22	-8.36	-12.36	7.53	9.23	k l	M	-12.36	7.53	9.23
Epinephelus striatus Nassau grouper	red hind Bony fish M	6	-	Grand Bahama	2		-	-	-	-12.9	-9.90	7.3	7.3	b	M	-9.9	7.3	7.3
Epinephelus striatus Nassau grouper	red hind Bony fish M	6	-	Grand Bahama	2		-	-	-	-8.4	-9.40	6.5	8.2	b k l	M	-9.4	6.5	8.2
Epinephelus striatus Nassau grouper	red hind Bony fish M	13	-	Grand Turk	2		-	-	-	-15.33	-12.33	7.45	7.45	b	M	-12.33	7.45	7.45
Erignathus barbatus Bearded seal Marine mammal M	Collagen	3	-	Greenland	1		-	-	-	-13.9	-16.40	16	16.2	g h	M	-16.4	16	16.2
Erignathus barbatus Bearded seal Marine mammal M	Collagen	3	-	Greenland	1		-	-	-	-13.8	-16.30	16.8	17	g h	M	-16.3	16.8	17
Erignathus barbatus Bearded seal Marine mammal M	Collagen	3	-	Greenland	1		-	-	-	-14.6	-17.10	15.5	15.7	g h	M	-17.1	15.5	15.7
Erignathus barbatus Bearded seal Marine mammal M	Collagen	3	-	Greenland	1		-	-	-	-14.6	-17.10	14.9	15.1	g h	M	-17.1	14.9	15.1
Erignathus barbatus Bearded seal Marine mammal M	Collagen	3	-	Greenland	1		-	-	-	-14.3	-16.80	16.1	16.3	g h	M	-16.8	16.1	16.3
Eucinostomus argenteus Silver mojarra Bony fish M	Muscle	8	-	Horn Island	2		-	-	-	-17.8	-14.80	12.5	12.5	b	M	-14.8	12.5	12.5
Eucinostomus sp. Mojarra Bony fish M	Muscle	15	C105	Fajardo	2		44.45	13.71	3.78	-14867	-11.51	9.02	9.02	e b	M	-11.51	9.02	9.02
Eucinostomus sp. Mojarra Bony fish M	Muscle	15	C106	Fajardo	2		42.96	12.92	3.88	-13354	-9.82	12.40	12.40	e b	M	-9.82	12.4	12.4
Eucinostomus sp. Mojarra Bony fish M	Muscle	15	C107	Fajardo	2		43.28	13.00	3.88	-13334	-9.79	10.84	10.84	e b	M	-9.79	10.84	10.84
Eucinostomus sp. Mojarra Bony fish M	Muscle	15	C108	Fajardo	2		42.60	13.06	3.81	-13239	-9.84	11.37	11.37	e b	M	-9.84	11.37	11.37
Euconostomus sp. Mojarra Bony fish M	Edible portion	13	-	Grand Turk	2		-	-	-	-12.27	-9.27	1.14	1.14	b	M	-9.27	1.14	1.14
Eupomacentrus dorsopunicans Dusky damselfish Bony fish M	Muscle	4	-	St. Croix	2		-	-	-	-12.8	-9.80	-	-	b	M	-9.8	-	-
Eupomacentrus leucostictus Beau Gregory Damselfish Bony fish M	Muscle	4	-	St. Croix	2		-	-	-	-12.4	-9.40	-	-	b	M	-9.4	-	-
Eupomacentrus planifrons Threespot Damselfish Bony fish M	Muscle	4	-	St. Croix	2		-	-	-	-14.2	-11.20	-	-	b	M	-11.2	-	-
Euthynnus sp. Tuna Bony fish M	Bone collagen	6	-	St. Kitts	1		-	-	-	-14.6	-18.60	15.8	17.5	k l	M	-18.6	15.8	17.5
Euthynnus sp. Tuna Bony fish M	Muscle	16	-	-	2		-	-	-	-16.5	-13.50	9.2	9.2	b	M	-13.5	9.2	9.2
Farfantepenaeus aztecus Brown schrimp Marine invertebrate M	Muscle	8	-	Horn Island	2		-	-	-	-17.7	-14.70	11	11	b	M	-14.7	11	11
Farfantepenaeus duorarum Pink shrimp Marine invertebrate M	Muscle	8	-	Horn Island	2		-	-	-	-16.5	-13.50	11.2	11.2	b	M	-13.5	11.2	11.2
Fasciolaria tulipa True tulip snail Gastropod M	Shell	15	E22	Tibes	1		11.76	-	-	-0.02	-15.87	-	-	c	M	-15.87	-	-
Fundulus similis Longnose killfish Bony fish M	Muscle	8	-	Horn Island	2		-	-	-	-14.1	-11.10	11.8	11.8	b	M	-11.1	11.8	11.8
Ginglymosioma cirratum Nurse shark Cartilaginous fish M	Bone collagen	6	-	Middle Caicos	1		-	-	-	-6.1	-10.10	10	11.7	k l	M	-10.1	10	11.7
Ginglymosioma cirratum Nurse shark Cartilaginous fish M	Bone collagen	6	-	Grenada	1		-	-	-	-8.3	-12.30	8	9.7	k l	M	-12.3	8	9.7
Ginglymosioma cirratum Nurse shark Cartilaginous fish M	Edible portion	13	-	Grand Turk	2		-	-	-	-11.52	-8.52	1.13	1.13	b	M	-8.52	1.13	1.13
Grapsus sp. Littoral crab Marine crab M	Chitin	11	-	Bahamas	2		-	-	-	-10.1	-9.30	-6	5.9	b d m	M	-9.3	-6	5.9
Gymnothorax ocellatus Ocellated moray Bony fish M	Muscle	8	-	Horn Island	2		-	-	-	-17.5	-14.50	14.4	14.4	b	M	-14.5	14.4	14.4
Haemulon album White margate Bony fish M	Muscle	6	-	Grand Bahama	2		-	-	-	-11.1	-8.10	6.9	6.9	b	M	-8.1	6.9	6.9
Haemulon album White margate Bony fish M	Edible portion	13	-	Grand Turk	2		-	-	-	-8.05	-5.05	5.01	5.01	b	M	-5.05	5.01	5.01
Haemulon carbonarium Caesar grunt Bony fish M	Edible portion	13	-	Grand Turk	2		-	-	-	-7.63	-4.63	5.12	5.12	b	M	-4.63	5.12	5.12
Haemulon chrysargyreum Smallmouth grunt Bony fish M	Muscle	4	-	St. Croix	2		-	-	-	-12.9	-9.90	-	-	b	M	-9.9	-	-
Haemulon flavolineatum French grunt Bony fish M	Muscle	4	-	St. Croix	2		-	-	-	-11.9	-8.90	-	-	b	M	-8.9	-	-
Haemulon flavolineatum French grunt Bony fish M	Muscle	6	-	Grand Bahama	2		-	-	-	-10.5	-7.50	8.1	8.1	b	M	-7.5	8.1	8.1
Haemulon flavolineatum French grunt Bony fish M	Muscle	6	-	Grand Bahama	2		-	-	-	-10.5	-7.50	7.7	7.7	b	M	-7.5	7.7	7.7
Haemulon flavolineatum French grunt Bony fish M	Muscle	6	-	Grand Bahama	2		-	-	-	-10.9	-7.90	7.2	7.2	b	M	-7.9	7.2	7.2
Haemulon flavolineatum French grunt Bony fish M	Muscle	6	-	Grand Bahama	2		-	-	-	-10.3	-7.30	8.2	8.2	b	M	-7.3	8.2	8.2
Haemulon flavolineatum French grunt Bony fish M	Muscle	6	-	Grand Bahama	2		-	-	-	-10.5	-7.50	7.9	7.9	b	M	-7.5	7.9	7.9
Haemulon flavolineatum French grunt Bony fish M	Muscle	6	-	Grand Bahama	2		-	-	-	-10.9	-7.90	7.2	7.2	b	M	-7.9	7.2	7.2
Haemulon flavolineatum French grunt Bony fish M	Bone collagen	6	-	Grand Bahama	2		-	-	-	-7	-8.00	5.7	7.4	b k l	M	-8	5.7	7.4
Haemulon flavolineatum French grunt Bony fish M	Bone collagen	6	-	Grand Bahama	2		-	-	-	-	-	5.4	7.1	b k l	M	-	5.4	7.1
Haemulon flavolineatum French grunt Bony fish M	Bone collagen	6	-	Grand Bahama	2		-	-	-	-7	-8.00	5.3	7	b k l	M	-8	5.3	7
Haemulon flavolineatum French grunt Bony fish M	Bone collagen	6	-	Grand Bahama	2		-	-	-	-8.2	-9.20	5.4	7.1	b k l	M	-9.2	5.4	7.1
Haemulon flavolineatum French grunt Bony fish M	Edible portion	13	-	Grand Turk	2		-	-	-	-13.09	-10.09	5.35	5.35	b	M	-10.09	5.35	5.35
Haemulon parra Sailor's choice Bony fish M	Muscle	6	-	Grand Bahama	2		-	-	-	-10.8	-7.80	7.1	7.1	b	M	-7.8	7.1	7.1
Haemulon parra Sailor's choice Bony fish M	Bone collagen	6	-	Grand Bahama	2		-	-	-	-7.5	-8.50	5.1	6.8	b k l	M	-8.5	5.1	6.8
Haemulon plumieri White grunt Bony fish M	Muscle	4	-	St. Croix	2		-	-	-	-13.1	-10.10	-	-	b	M	-10.1	-	-
Haemulon plumieri White grunt Bony fish M	Muscle	4	-	Cayo Miskitos	2		-	-	-	-11.9	-8.90	-	-	b	M	-8.9	-	-
Haemulon plumieri White grunt Bony fish M	Muscle	15	C59	Ponce	2		45.14	14.01	3.76	-13842	-10.52	9.74	9.74	e b	M	-10.52	9.74	9.74
Haemulon plumieri White grunt Bony fish M	Muscle	15	E101	Fajardo	2		45.11	14.01	3.76	-14659	-11.35	6.84	6.84	e b	M	-11.35	6.84	6.84
Haemulon plumieri White grunt Bony fish M	Muscle	15	E102	Fajardo	2		44.40	13.68	3.79	-14255	-10.89	7.59	7.59	e b	M	-10.89	7.59	7.59
Haemulon sciuris Bluestriped grunt Bony fish M	Muscle	4	-	St. Croix	2		-	-	-	-12.3	-9.30	-	-	b	M	-9.3	-	-
Haemulon sciuris Bluestriped grunt Bony fish M	Muscle	6	-	Grand Bahama	2		-	-	-	-11.1	-8.10	7	7	b	M	-8.1	7	7
Haemulon sciuris Bluestriped grunt Bony fish M	Bone	13	-	Marmora Bay	1		-	-	-	-4.33	-8.33	4.78	6.48	k l	M	-8.33	4.78	6.48
Haemulon sp. Grunt Bony fish M	Bone collagen	6	-	Middle Caicos	1		-	-	-	-4.9	-8.90	6.6	8.3	k l	M	-8.9	6.6	8.3
Haemulon sp. Grunt Bony fish M	Bone	9	-	Tutu	1		-	-	-	-6.5	-10.50	5.6	7.3	k l	M	-10.5	5.6	7.3
Haemulon sp. Grunt Bony fish M	Edible portion	13	-	Grand Turk	2		-	-	-	-9.17	-6.17	5.47	5.47	b	M	-6.17	5.47	5.47
Haemulon sp. Grunt Bony fish M	Bone	13	-	Grand Turk	1		-	-	-	-5.29	-9.29	3.52	5.22	k l	M	-9.29	3.52	5.22
Haemulon sp. Grunt Bony fish M	Muscle	16	-	-	2		-	-	-	-12.8	-9.80	-	-	b	M	-9.8	-	-
Haemulon sp. Grunt Bony fish M	Muscle	16	-	-	2		-	-	-	-12.6	-9.60	-	-	b	M	-9.6	-	-
Halichoeres bivittatus Slippery dick Bony fish M	Muscle	4	-	St. Croix	2		-	-	-	-11.8	-8.80	-	-	b	M	-8.8	-	-
Halichoeres radiatus Puddingwife Bony fish M	Bone	9	-	Tutu	1		-	-	-	-8.9	-12.90	5.9	7.6	k l	M	-12.9	5.9	7.6
Halichoeres radiatus Puddingwife Bony fish M	Bone	9	-	Tutu	1		-	-	-	-8.6	-12.60	5.3	7	k l	M	-12.6	5.3	7
Halichoeres radiatus Puddingwife Bony fish M	Edible portion	13	-	Grand Turk	2		-	-	-	-12.75	-9.75	5.43	5.43	b	M	-9.75	5.43	5.43
Harengula clupeola Red-eared pilchard Bony fish M	Muscle	15	C115LR Fajardo		2		45.72	14.48	3.68	-16491	-13.49	7.81	7.81	b	M	-13.49	7.81	7.81
Harengula clupeola Red-eared pilchard Bony fish M	Muscle	15	C114	Fajardo	2		44.99	13.24	3.97	-16828	-13.13	7.40	7.40	e b	M	-13.13	7.4	7.4
Harengula clupeola Red-eared pilchard Bony fish M	Muscle	15	C115	Fajardo	2		47.67	13.17	4.22	-17445	-13.27	7.53	7.53	e b	M	-13.27	7.53	7.53
Harengula clupeola Red-eared pilchard Bony fish M	Muscle	15	C116	Fajardo	2		45.06	13.48	3.90	-16867	-13.29	7.10	7.10	e b	M	-13.29	7.1	7.1
Harengula humecalis Redear herring Bony fish M	Muscle	15	C102	Fajardo	2		44.79	13.89	3.76	-16085	-12.76	8.57	8.57	e b	M	-12.76	8.57	8.57
Harengula humecalis Redear herring Bony fish M	Muscle	15	C103	Fajardo	2		45.40	13.30	3.98	-14476	-10.75	8.48	8.48	e b	M	-10.75	8.48	8.48
Harengula humeralis Redear herring Bony fish M	Muscle	15	C101	Fajardo	2		30.68	9.38	3.82	-15574	-12.15	7.37	7.37	e b	M	-12.15	7.37	7.37
Harengula jaguana Scaled sardine Bony fish M	Muscle	8	-	Horn Island	2		-	-	-	-18.2	-15.20	13.1	13.1	b	M	-15.2	13.1	13.1
Harengula sp. Sardine Bony fish M	Edible portion	13	-	Grand Turk	2		-	-	-	-16.02	-13.02	3.59	3.59	b	M	-13.02	3.59	3.59
Harengula sp. Sardine Bony fish M	Edible portion	13	-	Grand Turk	2		-	-	-	-16.91	-13.91	4.28	4.28	b	M	-13.91	4.28	4.28
Harengula sp. Sardine Bony fish M	Edible portion	13	-	Grand Turk	2		-	-	-	-12.8	-9.80	7.01	7.01	b	M	-9.8	7.01	7.01
Harengula sp. Sardine Bony fish M	Edible portion	13	-	Grand Turk	2		-	-	-	-13.8	-10.80	3.2	3.2	b	M	-10.8	3.2	3.2
Harengula sp. Sardine Bony fish M	Edible portion	13	-	Grand Turk	2		-	-	-	-14.67	-11.67	1.31	1.31	b	M	-11.67	1.31	1.31
Harengula sp. Sardine Bony fish M	Edible portion	13	-	Grand Turk	2		-	-	-	-16.36	-13.36	5.43	5.43	b	M	-13.36	5.43	5.43
Hemiramphus sp. Halfbeak Bony fish M	Muscle	4	-	St. Croix	2		-	-	-	-10.3	-7.30	-	-	b	M	-7.3	-	-
Hemiramphus sp. Halfbeak Bony fish M	Muscle	4	-	St. Croix	2		-	-	-	-11.1	-8.10	-	-	b	M	-8.1	-	-
Hemiramphus sp. Halfbeak Bony fish M	Muscle	4	-	Cayo Miskitos	2		-	-	-	-10.6	-7.60	-	-	b	M	-7.6	-	-
Hemiramphus sp. Halfbeak Bony fish M	Muscle	4	-	Cayo Miskitos	2		-	-	-	-12.8	-9.80	-	-	b	M	-9.8	-	-
Hemiramphus sp. Halfbeak Bony fish M	Muscle	6	-	Grand Bahama	2		-	-	-	-16.2	-13.20	9.7	9.7	b	M	-13.2	9.7	9.7
Hemiramphus sp. Halfbeak Bony fish M	Muscle	6	-	Grand Bahama	2		-	-	-	-16.9	-13.90	9.6	9.6	b	M	-13.9	9.6	9.6
Hemiramphus sp. Halfbeak Bony fish M	Muscle	6	-	Grand Bahama	2		-	-	-	-15.4	-12.40	9.9	9.9	b	M	-12.4	9.9	9.9
Hemiramphus sp. Halfbeak Bony fish M	Muscle	6	-	Grand Bahama	2		-	-	-	-17	-14.00	9.3	9.3	b	M	-14	9.3	9.3
Hemiramphus sp. Halfbeak Bony fish M	Muscle	6	-	Grand Bahama	2		-	-	-	-16.5	-13.50	8.1	8.1	b	M	-13.5	8.1	8.1
Hemiramphus sp. Halfbeak Bony fish M	Muscle	6	-	Grand Bahama	2		-	-	-	-16.4	-13.40	9.9	9.9	b	M	-13.4	9.9	9.9
Hemiramphus sp. Halfbeak Bony fish M	Bone collagen	6	-	Grand Bahama	2		-	-	-	-14.1	-15.10	8.4	10.1	b k l	M	-15.1	8.4	10.1
Hemiramphus sp. Halfbeak Bony fish M	Bone collagen	6	-	Grand Bahama	2		-	-	-	-14.3	-15.30	8.5	10.2	b k l	M	-15.3	8.5	10.2
Hepatus epheliticus Calico box crab Marine crab M	Muscle	8	-	Horn Island	2		-	-	-	-16.2	-13.20	14.1	14.1	b	M	-13.2	14.1	14.1
Holocentrus ascensionis Squirrelfish Bony fish M	Muscle	15	E83	Fajardo	2		45.81	14.02	3.81	-15075	-11.66	8.47	8.47	e b	M	-11.66	8.47	8.47
Holocentrus rufus Longspine squirrelfish Bony fish M	Muscle	4	-	St. Croix	2		-	-	-	-12.3	-9.30	-	-	b	M	-9.3	-	-
Holocentrus rufus Longspine squirrelfish Bony fish M	Muscle	6	-	Grand Bahama	2		-	-	-	-11.1	-8.10	7.8	7.8	b	M	-8.1	7.8	7.8
Holocentrus rufus Longspine squirrelfish Bony fish M	Edible portion	13	-	Grand Turk	2		-	-	-	-12.91	-9.91	5.16	5.16	b	M	-9.91	5.16	5.16
Holocentrus sp. Squirrelfish Bony fish M	Edible portion	13	-	Grand Turk	2		-	-	-	-11.32	-8.32	6.42	6.42	b	M	-8.32	6.42	6.42
Holocentrus sp. Squirrelfish Bony fish M	Muscle	16	-	-	2		-	-	-	-13.3	-10.30	9.8	9.8	b	M	-10.3	9.8	9.8
Labrid Wrasse Bony fish M	Bone	9	-	Tutu	1		-	-	-	-10.2	-14.20	4.5	6.2	k l	M	-14.2	4.5	6.2
Labridae sp. Wrasse Bony fish M	Muscle	15	C65	Ponce	2		45.00	14.02	3.74	-14669	-11.38	6.97	6.97	e b	M	-11.38	6.97	6.97
Labridae sp. Wrasse Bony fish M	Muscle	15	C66	Ponce	2		44.88	13.69	3.82	-13126	-9.69	7.39	7.39	e b	M	-9.69	7.39	7.39
Labridae sp. Wrasse Bony fish M	Muscle	15	C67	Ponce	2		60.77	19.14	3.70	-13873	-10.66	9.25	9.25	e b	M	-10.66	9.25	9.25
Labridae sp. Wrasse Bony fish M	Muscle	15	E87	Fajardo	2		44.86	13.86	3.78	-14496	-11.15	7.89	7.89	e b	M	-11.15	7.89	7.89
Labridae sp. Wrasse Bony fish M	Muscle	15	E88	Fajardo	2		44.63	13.78	3.78	-15035	-11.68	7.79	7.79	e b	M	-11.68	7.79	7.79
Lachnolaimus maximus Hogfish Bony fish M	Edible portion	13	-	Grand Turk	2		-	-	-	-12.93	-9.93	4.98	4.98	b	M	-9.93	4.98	4.98
Lachnolaimus maximus Hogfish Bony fish M	Edible portion	13	-	Grand Turk	2		-	-	-	-12.12	-9.12	4.96	4.96	b	M	-9.12	4.96	4.96
Lactophrys so. Trunkfish Bony fish M	Edible portion	13	-	Grand Turk	2		-	-	-	-11.3	-8.30	5.34	5.34	b	M	-8.3	5.34	5.34
Lactophrys so. Trunkfish Bony fish M	Bone	13	-	Grand Turk	1		-	-	-	-5.75	-9.75	6.24	7.94	k l	M	-9.75	6.24	7.94
Lagodon rhomboides Pinfish Bony fish M	Muscle	8	-	Horn Island	2		-	-	-	-16.1	-13.10	12.2	12.2	b	M	-13.1	12.2	12.2
Leiostomus xanthurus Spot Bony fish M	Muscle	8	-	Horn Island	2		-	-	-	-17.4	-14.40	13.5	13.5	b	M	-14.4	13.5	13.5
Libinia dubia Spider crab Marine crab M	Muscle	8	-	Horn Island	2		-	-	-	-17.3	-14.30	13.9	13.9	b	M	-14.3	13.9	13.9
Libinia emarginata Spider crab Marine crab M	Muscle	8	-	Horn Island	2		-	-	-	-17.3	-14.30	13.7	13.7	b	M	-14.3	13.7	13.7
Limulus polyphemus Horseshoe crab Marine crab M	Muscle	8	-	Horn Island	2		-	-	-	-15.7	-12.70	12.1	12.1	b	M	-12.7	12.1	12.1
Lithopoma caelata Carved starsnail Gastropod M	Shell	15	D96	Tibes	1		12.02	-	-	2.46	-13.39	-	-	c	M	-13.39	-	-
Lithopoma caelata Carved starsnail Gastropod M	Shell	15	D97	Tibes	1		11.97	-	-	3.50	-12.35	-	-	c	M	-12.35	-	-
Litopenaeus setiferus White shrimp Marine invertebrate M	Muscle	8	-	Horn Island	2		-	-	-	-19.6	-16.60	11.4	11.4	b	M	-16.6	11.4	11.4
Lolliguncula brevis Atlantic brief squid Marine invertebrate M	Muscle	8	-	Horn Island	2		-	-	-	-17.8	-14.80	15.7	15.7	b	M	-14.8	15.7	15.7
Lutjanus analis Mutton snapper Bony fish M	Bone collagen	6	-	Grand Bahama	2		-	-	-	-4.7	-5.70	6.4	8.1	b k l	M	-5.7	6.4	8.1
Lutjanus campechanus Red snapper Bony fish M	Muscle	8	-	Horn Island	2		-	-	-	-16.8	-13.80	14.1	14.1	b	M	-13.8	14.1	14.1
Lutjanus griseus Gray snapper Bony fish M	Muscle	6	-	Grand Bahama	2		-	-	-	-9.9	-6.90	8.2	8.2	b	M	-6.9	8.2	8.2
Lutjanus griseus Gray snapper Bony fish M	Muscle	6	-	Grand Bahama	2		-	-	-	-15.7	-12.70	7.8	7.8	b	M	-12.7	7.8	7.8
Lutjanus griseus Gray snapper Bony fish M	Muscle	8	-	Horn Island	2		-	-	-	-20.1	-17.10	14.4	14.4	b	M	-17.1	14.4	14.4
Lutjanus jocu Dog snapper Bony fish M	Muscle	6	-	Grand Bahama	2		-	-	-	-11.9	-8.90	7.9	7.9	b	M	-8.9	7.9	7.9
Lutjanus jocu Dog snapper Bony fish M	Bone collagen	6	-	Grand Bahama	2		-	-	-	-8	-9.00	6.6	8.3	b k l	M	-9	6.6	8.3
Lutjanus mahogani Hog snapper Bony fish M	Muscle	6	-	Grand Bahama	2		-	-	-	-11.2	-8.20	6.2	6.2	b	M	-8.2	6.2	6.2
Lutjanus mahogani Hog snapper Bony fish M	Bone collagen	6	-	Grand Bahama	2		-	-	-	-8.5	-9.50	4.3	6	b k l	M	-9.5	4.3	6
Lutjanus sp. Snapper Bony fish M	Bone	9	-	Tutu	1		-	-	-	-8.8	-12.80	6.1	7.8	k l	M	-12.8	6.1	7.8
Lutjanus sp. Snapper Bony fish M	Bone	9	-	Tutu	1		-	-	-	-8.7	-12.70	7	8.7	k l	M	-12.7	7	8.7
Lutjanus sp. Snapper Bony fish M	Bone	13	-	Grand Turk	1		-	-	-	-5.04	-9.04	5.86	7.56	k l	M	-9.04	5.86	7.56
Lutjanus sp. Snapper Bony fish M	Bone	13	-	Marmora Bay	1		-	-	-	-6.4	-10.40	8.33	10.03	k l	M	-10.4	8.33	10.03
Lutjanus sp. Snapper Bony fish M	Muscle	15	C63LR Ponce		2		45.05	14.47	3.63	-13548	-10.55	11.03	11.03	b	M	-10.55	11.03	11.03
Lutjanus sp. Snapper Bony fish M	Muscle	15	C57	Ponce	2		44.80	13.49	3.87	-16185	-12.66	8.88	8.88	e b	M	-12.66	8.88	8.88
Lutjanus sp. Snapper Bony fish M	Muscle	15	C58	Ponce	2		44.21	13.67	3.77	-15411	-12.07	8.13	8.13	e b	M	-12.07	8.13	8.13
Lutjanus sp. Snapper Bony fish M	Muscle	15	C62	Ponce	2		44.19	13.77	3.74	-13968	-10.68	10.43	10.43	e b	M	-10.68	10.43	10.43
Lutjanus sp. Snapper Bony fish M	Muscle	15	C63	Ponce	2		44.59	13.90	3.74	-13887	-10.60	10.74	10.74	e b	M	-10.6	10.74	10.74
Lutjanus sp. Snapper Bony fish M	Muscle	15	C64	Ponce	2		45.62	14.00	3.80	-14421	-11.03	10.64	10.64	e b	M	-11.03	10.64	10.64
Lutjanus sp. Snapper Bony fish M	Muscle	15	C75	Combate	2		45.71	14.06	3.79	-14.27	-10.89	10.25	10.25	e b	M	-10.89	10.25	10.25
Lutjanus sp. Snapper Bony fish M	Muscle	15	E86	Fajardo	2		45.02	14.00	3.75	-15775	-12.47	9.34	9.34	e b	M	-12.47	9.34	9.34
Lutjanus sp. Snapper Bony fish M	Muscle	15	E89	Fajardo	2		44.72	13.86	3.76	-10588	-7.26	9.93	9.93	e b	M	-7.26	9.93	9.93
Lutjanus sp. Snapper Bony fish M	Muscle	15	E91	Fajardo	2		44.97	13.62	3.85	-16.47	-12.98	8.35	8.35	e b	M	-12.98	8.35	8.35
Lutjanus sp. Snapper Bony fish M	Muscle	16	-	-	2		-	-	-	-16.5	-13.50	15.2	15.2	b	M	-13.5	15.2	15.2
Lutjanus spp. Snapper Bony fish M	Bone collagen	15	D4 Tibes		1		33.16	12.18	3.18	-3.19	-7.19	9.34	11.04	k l	M	-7.19	9.34	11.04
Lutjanus spp. Snapper Bony fish M	Bone collagen	15	D9 Tibes		1		9.24	3.38	3.19	-8.74	-12.74	6.42	8.12	k l	M	-12.74	6.42	8.12
Lutjanus synagris Lane snapper Bony fish M	Muscle	6	-	Grand Bahama	2		-	-	-	-10.1	-7.10	8.6	8.6	b	M	-7.1	8.6	8.6
Lutjanus synagris Lane snapper Bony fish M	Bone collagen	6	-	Grand Bahama	2		-	-	-	-6.4	-7.40	5.7	7.4	b k l	M	-7.4	5.7	7.4
Lutjanus synagris Candy snapper Bony fish M	Muscle	8	-	Horn Island	2		-	-	-	-16.7	-13.70	14.2	14.2	b	M	-13.7	14.2	14.2
Menidia beryllina Tidewater silverside Bony fish M	Muscle	8	-	Horn Island	2		-	-	-	-17.1	-14.10	13	13	b	M	-14.1	13	13
Menticirrhus americanus Southern kingfish Bony fish M	Muscle	8	-	Horn Island	2		-	-	-	-15.8	-12.80	13.8	13.8	b	M	-12.8	13.8	13.8
Mercenaria campechiensis Southern quahog Bivalve M	Muscle	8	-	Horn Island	2		-	-	-	-18.5	-15.50	10.8	10.8	b	M	-15.5	10.8	10.8
Micropogon undulatus Atlantic croaker Bony fish M	Muscle	8	-	Horn Island	2		-	-	-	-20.1	-17.10	12.7	12.7	b	M	-17.1	12.7	12.7
Microspathodon chrysurus Jewel damselfish Bony fish M	Muscle	4	-	St. Croix	2		-	-	-	-9.8	-6.80	-	-	b	M	-6.8	-	-
Mirounga angustirostris Elephant seal Marine mammal M	Collagen	1	-	California	2		-	-	-	-14.4	-13.90	18.1	18.3	b g	M	-13.9	18.1	18.3
Mirounga angustirostris Elephant seal Marine mammal M	Collagen	1	-	California	2		-	-	-	-13.6	-13.10	18.2	18.4	b g	M	-13.1	18.2	18.4
Mithrax spinosissimus Spiny crab Marine crab M	Edible portion	13	-	Grand Turk	2		-	-	-	-13.41	-11.91	4.5	4.5	a	M	-11.91	4.5	4.5
Monocanthus ciliatus Fringed filefish Bony fish M	Muscle	4	-	Cayo Miskitos	2		-	-	-	-12.9	-9.90	-	-	b	M	-9.9	-	-
Monocanthus setifer Pygmy filefish Bony fish M	Muscle	8	-	Horn Island	2		-	-	-	-17	-14.00	12.8	12.8	b	M	-14	12.8	12.8
Mugil cephalus Striped mullet Bony fish M	Muscle	8	-	Horn Island	2		-	-	-	-14.6	-11.60	10.2	10.2	b	M	-11.6	10.2	10.2
Mugil curema White mullet Bony fish M	Muscle	8	-	Horn Island	2		-	-	-	-15.7	-12.70	9.8	9.8	b	M	-12.7	9.8	9.8
Mugil sp. Mullet Bony fish M	Muscle	15	C56	Ponce	2		45.90	13.85	3.87	-11486	-7.97	9.56	9.56	e b	M	-7.97	9.56	9.56
Mugil sp. Mullet Bony fish M	Muscle	15	E81	Fajardo	2		45.00	12.37	4.24	-13.06	-8.85	5.44	5.44	e b	M	-8.85	5.44	5.44
Mugil sp. Mullet Bony fish M	Muscle	15	E82	Fajardo	2		45.30	13.74	3.85	-10213	-6.74	11.98	11.98	e b	M	-6.74	11.98	11.98
Myceteroptera tigris Tiger grouper Bony fish M	Edible portion	13	-	Grand Turk	2		-	-	-	-11.63	-8.63	1.97	1.97	b	M	-8.63	1.97	1.97
Mycteroperca sp. Grouper Bony fish M	Bone	13	-	Marmora Bay	1		-	-	-	-7.85	-11.85	6.85	8.55	k l	M	-11.85	6.85	8.55
Mycteroperca sp. Grouper Bony fish M	Bone collagen	15	D3 Tibes		1		34.69	12.70	3.19	-6.49	-10.49	9.42	11.12	k l	M	-10.49	9.42	11.12
Nassarius vibex Eastern nassa snail Bivalve M	Muscle	8	-	Horn Island	2		-	-	-	-16.3	-13.30	14.1	14.1	b	M	-13.3	14.1	14.1
Nerita versicolor Four-toothed nerite Gastropod M	Gut contents	6	-	Turks and Caicos	2		-	-	-	-6.6	-3.60	1	1	b	M	-3.6	1	1
Nerita versicolor Four-toothed nerite Gastropod M	Soft parts	6	-	Turks and Caicos	2		-	-	-	-5.7	-2.70	2.1	2.1	b	M	-2.7	2.1	2.1
Nerita versicolor Four-toothed nerite Gastropod M	Soft parts	6	-	Turks and Caicos	2		-	-	-	-7.8	-4.80	2.9	2.9	b	M	-4.8	2.9	2.9
Nerita versicolor Four-toothed nerite Gastropod M	Soft parts	6	-	Turks and Caicos	2		-	-	-	-15.8	-12.80	3.3	3.3	b	M	-12.8	3.3	3.3
Nerita versicolor Four-toothed nerite Gastropod M	Edible portion	13	-	Grand Turk	2		-	-	-	-8.6	-5.60	0.87	0.87	b	M	-5.6	0.87	0.87
Nerita versicolor Four-toothed nerite Gastropod M	Edible portion	13	-	Grand Turk	2		-	-	-	-8.09	-5.09	-0.61	-0.61	b	M	-5.09	-0.61	-0.61
Neritina clenchi Nerite Gastropod M	Shell	15	D59	Tibes	1		11.99	-	-	-10.33	-26.18	-	-	c	M	-26.18	-	-
Neritina clenchi Nerite Gastropod M	Shell	15	D60	Tibes	1		11.97	-	-	-8.90	-24.75	-	-	c	M	-24.75	-	-
Neritina sp. Nerite Gastropod M	Muscle	15	C69	Guanica	2		27.81	5.84	5.56	-85667	-1.94	1.98	1.98	e b	M	-1.94	1.98	1.98
Neritina virginea Virgin nerite Gastropod M	Shell	15	D80	Tibes	1		11.99	-	-	-8.66	-24.51	-	-	c	M	-24.51	-	-
Neritina virginea Virgin nerite Gastropod M	Shell	15	D81	Tibes	1		12.01	-	-	-8.57	-24.42	-	-	c	M	-24.42	-	-
Nyctanassa violacea Yellow-crowned night-heron Bird M	Bone	13	-	Marmora Bay	1		-	-	-	-15.45	-16.95	7.1	5.9	a f	M	-16.95	7.1	5.9
Ocyurus chrysurus Yellowtail snapper Bony fish M	Muscle	4	-	St. Croix	2		-	-	-	-12.4	-9.40	-	-	b	M	-9.4	-	-
Ocyurus chrysurus Yellowtail snapper Bony fish M	Muscle	4	-	St. Croix	2		-	-	-	-16.9	-13.90	-	-	b	M	-13.9	-	-
Ocyurus chrysurus Yellowtail snapper Bony fish M	Muscle	6	-	Grand Bahama	2		-	-	-	-12.2	-9.20	7.1	7.1	b	M	-9.2	7.1	7.1
Ocyurus chrysurus Yellowtail snapper Bony fish M	Bone collagen	6	-	Grand Bahama	2		-	-	-	-7.7	-8.70	6.1	7.8	b k l	M	-8.7	6.1	7.8
Ophiocoma sp. Brittlestar Marine invertebrate M	Muscle	4	-	St. Croix	2		-	-	-	-8.5	-5.50	-	-	b	M	-5.5	-	-
Opisthonema oglinum Atlantic thread herring Bony fish M	Muscle	4	-	St. Croix	2		-	-	-	-15.8	-12.80	-	-	b	M	-12.8	-	-
Oreaster reticulatis Bahama star Marine invertebrate M	Muscle	4	-	St. Croix	2		-	-	-	-12.7	-9.70	-	-	b	M	-9.7	-	-
Oreaster reticulatis Bahama star Marine invertebrate M	Muscle	4	-	Cayo Miskitos	2		-	-	-	-9.5	-6.50	-	-	b	M	-6.5	-	-
Oreaster reticulatis Bahama star Marine invertebrate M	Muscle	4	-	Cayo Miskitos	2		-	-	-	-20.1	-17.10	-	-	b	M	-17.1	-	-
Orthopristis chrysoptera Pigfish Bony fish M	Muscle	8	-	Horn Island	2		-	-	-	-16.5	-13.50	13.5	13.5	b	M	-13.5	13.5	13.5
Paenaeus brasiliensis Shrimp Marine invertebrate M	Muscle	4	-	St. Croix	2		-	-	-	-11.3	-8.30	-	-	b	M	-8.3	-	-
Pagurus pollicaris Flat-clawed hermit crab Marine Crab M	Muscle	8	-	Horn Island	2		-	-	-	-15.6	-12.60	11.6	11.6	b	M	-12.6	11.6	11.6
Panulirus argus Spiney lobster Decapod M	Muscle	4	-	St. Croix	2		-	-	-	-11.3	-8.30	-	-	b	M	-8.3	-	-
Panulirus argus Spiney lobster Decapod M	Chitin	11	-	Bahamas	2		-	-	-	-12.3	-11.50	-5.7	6.2	b d m	M	-11.5	-5.7	6.2
Panulirus argus Spiney lobster Decapod M	Muscle	15	E104LR Fajardo		2		41.13	13.79	3.48	-13482	-10.48	8.18	8.18	b	M	-10.48	8.18	8.18
Panulirus argus Spiney lobster Decapod M	Muscle	15	E103	Fajardo	2		41.15	12.89	3.72	-14458	-11.21	7.62	7.62	e b	M	-11.21	7.62	7.62
Panulirus argus Spiney lobster Decapod M	Muscle	15	E104	Fajardo	2		40.85	12.81	3.72	-14381	-11.14	7.62	7.62	e b	M	-11.14	7.62	7.62
Pelecanus occidentalis Brown pelican Bird M	Bone	13	-	Pearls	1		-	-	-	-11.28	-12.78	7.81	6.61	a f	M	-12.78	7.81	6.61
Phoca vitulina Harbor seal Marine mammal M	Collagen	1	-	California	1		-	-	-	-11.5	-14.00	18.1	18.3	g h	M	-14	18.1	18.3
Phoca vitulina Harbor seal Marine mammal M	Collagen	1	-	California	1		-	-	-	-11.9	-14.40	17.9	18.1	g h	M	-14.4	17.9	18.1
Phoca vitulina Harbor seal Marine mammal M	Collagen	1	-	California	2		-	-	-	-12.4	-11.90	18.7	18.9	b g h	M	-11.9	18.7	18.9
Phoca vitulina Harbor seal Marine mammal M	Collagen	1	-	Alaska	2		-	-	-	-13.7	-13.20	17.4	17.6	b g h	M	-13.2	17.4	17.6
Phoca vitulina Harbor seal Marine mammal M	Collagen	12	-	California	1		-	-	-	-11.7	-14.20	16	16.2	g h	M	-14.2	16	16.2
Phoca vitulina Harbor seal Marine mammal M	Collagen	12	-	California	1		-	-	-	-13.9	-16.40	19.3	19.5	g h	M	-16.4	19.3	19.5
Phoca vitulina Harbor seal Marine mammal M	Collagen	12	-	?	1		-	-	-	-11.2	-13.70	17.5	17.7	g h	M	-13.7	17.5	17.7
Phyllonotus pomum Apple murex Gastropod M	Shell	15	E39	Tibes	1		11.84	-	-	1.97	-13.88	-	-	c	M	-13.88	-	-
Phyllonotus pomum Apple murex Gastropod M	Shell	15	E40	Tibes	1		11.71	-	-	1.69	-14.16	-	-	c	M	-14.16	-	-
Pisania tincta Tinted cantharus Gastropod M	Muscle	8	-	Horn Island	2		-	-	-	-19.2	-16.20	12.6	12.6	b	M	-16.2	12.6	12.6
Plicatula gibbosa Atlantic kittenpaw Bivalve M	Shell	15	E33	Tibes	1		11.72	-	-	1.20	-14.65	-	-	c	M	-14.65	-	-
Plicatula gibbosa Atlantic kittenpaw Bivalve M	Shell	15	E34	Tibes	1		12.04	-	-	1.47	-14.38	-	-	c	M	-14.38	-	-
Polynices duplicatus Atlantic moon snail Gastropod M	Muscle	8	-	Horn Island	2		-	-	-	-16.5	-13.50	11.4	11.4	b	M	-13.5	11.4	11.4
Pomacanthus arcuatus Gray angelfish Bony fish M	Edible portion	13	-	Grand Turk	2		-	-	-	-15.83	-12.83	5.3	5.3	b	M	-12.83	5.3	5.3
Pomacanthus paru French angelfish Bony fish M	Muscle	4	-	Cayo Miskitos	2		-	-	-	-13.3	-10.30	-	-	b	M	-10.3	-	-
Pomatomus saltatrix Bluefish Bony fish M	Muscle	8	-	Horn Island	2		-	-	-	-18.9	-15.90	15.6	15.6	b	M	-15.9	15.6	15.6
Portunus gibbesii Purple swimming crab Marine crab M	Muscle	8	-	Horn Island	2		-	-	-	-17.3	-14.30	13.2	13.2	b	M	-14.3	13.2	13.2
Priacanthus cruentatus Bigeye Bony fish M	Muscle	6	-	Grand Bahama	2		-	-	-	-15.1	-12.10	6.5	6.5	b	M	-12.1	6.5	6.5
Priacanthus cruentatus Bigeye Bony fish M	Bone collagen	6	-	Grand Bahama	2		-	-	-	-12.1	-13.10	5.6	7.3	b k l	M	-13.1	5.6	7.3
Prionotus tribulus Bighead sea robin Bony fish M	Muscle	8	-	Horn Island	2		-	-	-	-16.5	-13.50	13.4	13.4	b	M	-13.5	13.4	13.4
Pseudochama radians Atlantic jewelbox Bivalve M	Shell	15	D69	Tibes	1		11.72	-	-	1.43	-14.42	-	-	c	M	-14.42	-	-
Puffinus iherminieri Audubon's shearwater Bird M	Edible portion	13	-	New providence	2		-	-	-	-15.45	-12.45	4.68	4.68	b	M	-12.45	4.68	4.68
Pusa hispida Ringed seal Marine mammal M	Collagen	3	-	Greenland	1		-	-	-	-13.2	-15.70	18.5	18.7	g h	M	-15.7	18.5	18.7
Pusa hispida Ringed seal Marine mammal M	Collagen	3	-	Greenland	1		-	-	-	-13.8	-16.30	17.2	17.4	g h	M	-16.3	17.2	17.4
Pusa hispida Ringed seal Marine mammal M	Collagen	3	-	Greenland	1		-	-	-	-13.4	-15.90	17.9	18.1	g h	M	-15.9	17.9	18.1
Pusa hispida Ringed seal Marine mammal M	Collagen	3	-	Greenland	1		-	-	-	-14.7	-17.20	16.1	16.3	g h	M	-17.2	16.1	16.3
Pusa hispida Ringed seal Marine mammal M	Collagen	3	-	Greenland	1		-	-	-	-14.5	-17.00	16.2	16.4	g h	M	-17	16.2	16.4
Rhizoprionodon terranovae Atlantic sharpnose shark Cartilaginous fish M	Muscle	8	-	Horn Island	2		-	-	-	-16.9	-13.90	14.8	14.8	b	M	-13.9	14.8	14.8
Rimapenaeus constrictus Roughneck shrimp Marine invertebrate M	Muscle	8	-	Horn Island	2		-	-	-	-16.7	-13.70	11.4	11.4	b	M	-13.7	11.4	11.4
Rimapenaeus similis Yellow roughneck shrimp Marine invertebrate M	Muscle	8	-	Horn Island	2		-	-	-	-17.9	-14.90	11.8	11.8	b	M	-14.9	11.8	11.8
Scarus sp. Parrotfish Bony fish M	Bone	13	-	Grand Turk	1		-	-	-	-5.8	-9.80	5.23	6.93	k l	M	-9.8	5.23	6.93
Scarus sp. Parrotfish Bony fish M	Bone	13	-	Marmora Bay	1		-	-	-	-9.12	-13.12	4.73	6.43	k l	M	-13.12	4.73	6.43
Scarus vetula Queen parrotfish Bony fish M	Muscle	4	-	St. Croix	2		-	-	-	-10.7	-7.70	-	-	b	M	-7.7	-	-
Sciaenops ocellata Redfish Bony fish M	Muscle	8	-	Horn Island	2		-	-	-	-16.2	-13.20	11.4	11.4	b	M	-13.2	11.4	11.4
Scomberomorus maculatus Spanish mackerel Bony fish M	Muscle	8	-	Horn Island	2		-	-	-	-17.7	-14.70	15.1	15.1	b	M	-14.7	15.1	15.1
Scombridae Mackerel Bony fish M	Bone	9	-	Tutu	1		-	-	-	-10	-14.00	5.8	7.5	k l	M	-14	5.8	7.5
Scombridae Mackerel Bony fish M	Edible portion	13	-	Grand Turk	2		-	-	-	-13.59	-10.59	5.8	5.8	b	M	-10.59	5.8	5.8
Selar sp. Scad Bony fish M	Muscle	15	C111	Fajardo	2		45.43	13.44	3.94	-16999	-13.34	5.51	5.51	e b	M	-13.34	5.51	5.51
Selar sp. Scad Bony fish M	Muscle	15	C112	Fajardo	2		45.19	13.25	3.98	-17019	-13.30	5.65	5.65	e b	M	-13.3	5.65	5.65
Selar sp. Scad Bony fish M	Muscle	15	C113	Fajardo	2		45.74	14.13	3.78	-16912	-13.56	5.64	5.64	e b	M	-13.56	5.64	5.64
Serranidae Sea bass Bony fish M	Bone	13	-	Kelbey Ridge	1		-	-	-	-9.76	-13.76	5.76	7.46	k l	M	-13.76	5.76	7.46
Sicyonia brevirostris Brown rock shrimp Marine invertebrate M	Muscle	8	-	Horn Island	2		-	-	-	-16.4	-13.40	10.9	10.9	b	M	-13.4	10.9	10.9
Snyodus intermedius Sand diver Bony fish M	Edible portion	13	-	Grand Turk	2		-	-	-	-12.09	-9.09	5.48	5.48	b	M	-9.09	5.48	5.48
Solen obliquus Oblique Jackknife Clam Bivalve M	Shell	15	E26	Tibes	1		11.57	-	-	-0.86	-16.71	-	-	c	M	-16.71	-	-
Solen obliquus Oblique Jackknife Clam Bivalve M	Shell	15	E27	Tibes	1		12.03	-	-	-0.87	-16.72	-	-	c	M	-16.72	-	-
Sparisoma sp. Parrotfish Bony fish M	Muscle	4	-	St. Croix	2		-	-	-	-11.6	-8.60	-	-	b	M	-8.6	-	-
Sparisoma sp. Parrotfish Bony fish M	Muscle	4	-	St. Croix	2		-	-	-	-11.9	-8.90	-	-	b	M	-8.9	-	-
Sparisoma sp. Parrotfish Bony fish M	Muscle	4	-	St. Croix	2		-	-	-	-11.1	-8.10	-	-	b	M	-8.1	-	-
Sparisoma sp. Parrotfish Bony fish M	Muscle	4	-	St. Croix	2		-	-	-	-12.5	-9.50	-	-	b	M	-9.5	-	-
Sparisoma sp. Parrotfish Bony fish M	Muscle	4	-	St. Croix	2		-	-	-	-12.5	-9.50	-	-	b	M	-9.5	-	-
Sparisoma sp. Parrotfish Bony fish M	Muscle	4	-	Cayo Miskitos	2		-	-	-	-15.1	-12.10	-	-	b	M	-12.1	-	-
Sparisoma sp. Parrotfish Bony fish M	Bone collagen	6	-	Middle Caicos	1		-	-	-	-7.8	-11.80	3.9	5.6	k l	M	-11.8	3.9	5.6
Sparisoma sp. Parrotfish Bony fish M	Bone	9	-	Tutu	1		-	-	-	-7.8	-11.80	4.5	6.2	k l	M	-11.8	4.5	6.2
Sparisoma sp. Parrotfish Bony fish M	Bone	9	-	Tutu	1		-	-	-	-9.6	-13.60	4.8	6.5	k l	M	-13.6	4.8	6.5
Sparisoma sp. Parrotfish Bony fish M	Bone	13	-	Spring Bay	1		-	-	-	-9.77	-13.77	4.67	6.37	k l	M	-13.77	4.67	6.37
Sparisoma sp. Parrotfish Bony fish M	Bone collagen	15	D5 Tibes		1		23.06	8.31	3.24	-9.67	-13.67	6.43	8.13	k l	M	-13.67	6.43	8.13
Sparisoma sp. Parrotfish Bony fish M	Bone collagen	15	D6 Tibes		1		23.33	8.32	3.27	-7.64	-11.64	4.33	6.03	k l	M	-11.64	4.33	6.03
Sparisoma viride Stoplight parrotfish Bony fish M	Muscle	4	-	St. Croix	2		-	-	-	-15.8	-12.80	-	-	b	M	-12.8	-	-
Sparisoma viride Stoplight parrotfish Bony fish M	Edible portion	13	-	Grand Turk	2		-	-	-	-11.58	-8.58	4.97	4.97	b	M	-8.58	4.97	4.97
Sparisoma viride Stoplight parrotfish Bony fish M	Bone	13	-	Grand Turk	1		-	-	-	-5.4	-9.40	2.49	4.19	k l	M	-9.4	2.49	4.19
Sparisoma viride Stoplight parrotfish Bony fish M	Bone	13	-	Marmora Bay	1		-	-	-	-7.75	-11.75	3.53	5.23	k l	M	-11.75	3.53	5.23
Sphoeroides parvus Least puffer Bony fish M	Muscle	8	-	Horn Island	2		-	-	-	-17.2	-14.20	13.5	13.5	b	M	-14.2	13.5	13.5
Sphyraena sp. Barracuda Bony fish M	Muscle	4	-	St. Croix	2		-	-	-	-14.2	-11.20	-	-	b	M	-11.2	-	-
Sphyraena sp. Barracuda Bony fish M	Bone collagen	6	-	Middle Caicos	1		-	-	-	-3.9	-7.90	8.5	10.2	k l	M	-7.9	8.5	10.2
Sphyraena sp. Barracuda Bony fish M	Bone collagen	6	-	Middle Caicos	1		-	-	-	-3.8	-7.80	8.2	9.9	k l	M	-7.8	8.2	9.9
Sphyraena sp. Barracuda Bony fish M	Edible portion	13	-	Grand Turk	2		-	-	-	-10.96	-7.96	4.21	4.21	b	M	-7.96	4.21	4.21
Sphyraena sp. Barracuda Bony fish M	Bone	13	-	Marmora Bay	1		-	-	-	-6.01	-10.01	7.73	9.43	k l	M	-10.01	7.73	9.43
Sphyraena sp. Barracuda Bony fish M	Muscle	15	E80	Fajardo	2		44.76	13.79	3.79	-14685	-11.32	11.72	11.72	e b	M	-11.32	11.72	11.72
Sphyraena sp. Barracuda Bony fish M	Muscle	16	-	-	2		-	-	-	-14.9	-11.90	16	16	b	M	-11.9	16	16
Sphyrna tiburo Bonnethead shark Bony fish M	Muscle	4	-	Cayo Miskitos	2		-	-	-	-11.9	-8.90	-	-	b	M	-8.9	-	-
Sphyrna tiburo Bonnethead shark Bony fish M	Muscle	4	-	Cayo Miskitos	2		-	-	-	-13.5	-10.50	-	-	b	M	-10.5	-	-
Sphyrna tiburo Bonnethead shark Cartilaginous fish M	Muscle	8	-	Horn Island	2		-	-	-	-16.3	-13.30	14.5	14.5	b	M	-13.3	14.5	14.5
Spondylus americanus Atlantic thorny-oyster Bivalve M	Shell	15	D93	Tibes	1		11.79	-	-	1.63	-14.22	-	-	c	M	-14.22	-	-
Spondylus americanus Atlantic thorny-oyster Bivalve M	Shell	15	D94	Tibes	1		12.02	-	-	2.18	-13.67	-	-	c	M	-13.67	-	-
Squilla empusa Mantis shrimp Marine invertebrate M	Muscle	8	-	Horn Island	2		-	-	-	-16.9	-13.90	13.1	13.1	b	M	-13.9	13.1	13.1
Stellifer sp. Stardrum Bony fish M	Muscle	15	C60	Ponce	2		45.25	14.04	3.76	-14601	-11.28	11.70	11.70	e b	M	-11.28	11.7	11.7
Stercorarius parasiticus Parisitic jaeger Bird M	Edible portion	13	-	?	2		-	-	-	-19.5	-16.50	9.03	9.03	b	M	-16.5	9.03	9.03
Strombus gigas Queen conch Gastropod M	Muscle	4	-	St. Croix	2		-	-	-	-11.7	-8.70	-	-	b	M	-8.7	-	-
Strombus gigas Queen conch Gastropod M	Muscle	4	-	Cayo Miskitos	2		-	-	-	-18.9	-15.90	-	-	b	M	-15.9	-	-
Strombus gigas Queen conch Gastropod M	Gut contents	6	-	Turks and Caicos	2		-	-	-	-12.3	-9.30	1.3	1.3	b	M	-9.3	1.3	1.3
Strombus gigas Queen conch Gastropod M	Soft parts	6	-	Turks and Caicos	2		-	-	-	-12.6	-9.60	2.1	2.1	b	M	-9.6	2.1	2.1
Strombus gigas Queen conch Gastropod M	Edible portion	13	-	Grand Turk	2		-	-	-	-13.03	-10.03	3.62	3.62	b	M	-10.03	3.62	3.62
Strombus gigas Queen conch Gastropod M	Edible portion	13	-	Grand Turk	2		-	-	-	-13.28	-10.28	5.41	5.41	b	M	-10.28	5.41	5.41
Strombus gigas Queen conch Gastropod M	Edible portion	13	-	Grand Turk	2		-	-	-	-15.61	-12.61	6.23	6.23	b	M	-12.61	6.23	6.23
Strombus gigas Queen conch Gastropod M	Edible portion	13	-	Grand Turk	2		-	-	-	-13.97	-10.97	2.71	2.71	b	M	-10.97	2.71	2.71
Strombus gigas Queen conch Gastropod M	Muscle	14	-	Bahamas	2		-	-	-	-11	-8.00	2	2	b	M	-8	2	2
Strombus gigas Queen conch Gastropod M	Muscle	14	-	Bahamas	2		-	-	-	-10	-7.00	2.9	2.9	b	M	-7	2.9	2.9
Strombus gigas Queen conch Gastropod M	Muscle	14	-	Bahamas	2		-	-	-	-10.4	-7.40	1.3	1.3	b	M	-7.4	1.3	1.3
Strombus gigas Queen conch Gastropod M	Muscle	14	-	Bahamas	2		-	-	-	-10.3	-7.30	1.3	1.3	b	M	-7.3	1.3	1.3
Strombus gigas Queen conch Gastropod M	Muscle	14	-	Bahamas	2		-	-	-	-9.3	-6.30	2.1	2.1	b	M	-6.3	2.1	2.1
Strombus gigas Queen conch Gastropod M	Muscle	14	-	Bahamas	2		-	-	-	-9.4	-6.40	2.2	2.2	b	M	-6.4	2.2	2.2
Strombus gigas Queen conch Gastropod M	Muscle	15	D48LR Fajardo		2		42.09	13.06	3.76	-19.08	-16.08	3.89	3.89	b	M	-16.08	3.89	3.89
Strombus gigas Queen conch Gastropod M	Muscle	15	D46	Fajardo	2		40.88	11.93	4.00	-20.45	-16.69	3.00	3.00	e b	M	-16.69	3	3
Strombus gigas Queen conch Gastropod M	Muscle	15	D48	Fajardo	2		40.96	11.98	3.99	-20.27	-16.53	3.27	3.27	e b	M	-16.53	3.27	3.27
Strombus pugilis Fighting conch Gastropod M	Shell	15	D88	Tibes	1		16.71	-	-	-11.49	-27.34	-	-	c	M	-27.34	-	-
Strombus pugilis Fighting conch Gastropod M	Shell	15	D89	Tibes	1		12.00	-	-	0.21	-15.64	-	-	c	M	-15.64	-	-
Strombus pugilis Fighting conch Gastropod M	Shell	15	D90	Tibes	1		11.86	-	-	0.69	-15.16	-	-	c	M	-15.16	-	-
Strombus pugilis Fighting conch Gastropod M	Shell	15	D91	Tibes	1		11.91	-	-	0.71	-15.14	-	-	c	M	-15.14	-	-
Strombus pugilis Fighting conch Gastropod M	Shell	15	D92	Tibes	1		11.34	-	-	0.30	-15.55	-	-	c	M	-15.55	-	-
Strombus raninus Hawkwing conch Gastropod M	Muscle	4	-	Cayo Miskitos	2		-	-	-	-21	-18.00	-	-	b	M	-18	-	-
Strongylura marina Atlantic needlefish Bony fish M	Muscle	8	-	Horn Island	2		-	-	-	-19.9	-16.90	14.6	14.6	b	M	-16.9	14.6	14.6
Sula leucogaster Brown booby Bird M	Bone	13	-	Grande Anse	1		-	-	-	-12.01	-13.51	10.21	9.01	a f	M	-13.51	10.21	9.01
Sula sp. Booby Bird M	Bone	13	-	Grand Turk	1		-	-	-	-11.27	-12.77	7.42	6.22	a f	M	-12.77	7.42	6.22
Sula sp. Booby Bird M	Bone	13	-	Spring Bay	1		-	-	-	-10.67	-12.17	6.2	5	a f	M	-12.17	6.2	5
Sula sp. Booby Bird M	Bone	13	-	Spring Bay	1		-	-	-	-10.95	-12.45	5.79	4.59	a f	M	-12.45	5.79	4.59
Sula sp. Booby Bird M	Bone	13	-	Kelbey Ridge	1		-	-	-	-11.45	-12.95	6.8	5.6	a f	M	-12.95	6.8	5.6
Symphurus plagiusa Blackcheek tonguefish Bony fish M	Muscle	8	-	Horn Island	2		-	-	-	-18.2	-15.20	12.7	12.7	b	M	-15.2	12.7	12.7
Synodus foetens Inshore lizardfish Bony fish M	Muscle	8	-	Horn Island	2		-	-	-	-17	-14.00	15.3	15.3	b	M	-14	15.3	15.3
Tectarius muricatus Beaded periwinkle Gastropod M	Edible portion	13	-	Grand Turk	2		-	-	-	-10.13	-7.13	0.59	0.59	b	M	-7.13	0.59	0.59
Tegula fasciata Silky tegula Gastropod M	Muscle	4	-	St. Croix	2		-	-	-	-12.4	-9.40	-	-	b	M	-9.4	-	-
Tellina alternata Alternate tellin Bivalve M	Muscle	8	-	Horn Island	2		-	-	-	-19.2	-16.20	7.5	7.5	b	M	-16.2	7.5	7.5
Tellina fausta Favored tellin Bivalve M	Edible portion	13	-	Grand Turk	2		-	-	-	-8.64	-5.64	0.72	0.72	b	M	-5.64	0.72	0.72
Tellina fausta Favored tellin Bivalve M	Shell	15	E44	Tibes	1		11.96	-	-	3.45	-12.40	-	-	c	M	-12.4	-	-
Tellina fausta Favored tellin Bivalve M	Shell	15	E45	Tibes	1		11.97	-	-	3.56	-12.29	-	-	c	M	-12.29	-	-
Tellina listeri Speckled tellin Bivalve M	Soft parts	6	-	Turks and Caicos	2		-	-	-	-9.8	-6.80	2.6	2.6	b	M	-6.8	2.6	2.6
Tetraodontidae Pufferfish Bony fish M	Bone	13	-	Marmora Bay	1		-	-	-	-8.56	-12.56	6.69	8.39	k l	M	-12.56	6.69	8.39
Thais haemastoma Rock snail Gastropod M	Muscle	8	-	Horn Island	2		-	-	-	-16.6	-13.60	13.7	13.7	b	M	-13.6	13.7	13.7
Thunnus alalunga Albacore Bony fish M	Bone	13	-	Pearls	1		-	-	-	-11.65	-15.65	5.63	7.33	k l	M	-15.65	5.63	7.33
Thunnus sp. Tuna Bony fish M	Muscle	15	C110LR Fajardo		2		45.38	14.37	3.68	-15731	-12.73	10.15	10.15	b	M	-12.73	10.15	10.15
Thunnus sp. Tuna Bony fish M	Muscle	15	C104	Fajardo	2		46.45	14.75	3.68	-15.95	-12.79	7.53	7.53	e b	M	-12.79	7.53	7.53
Thunnus sp. Tuna Bony fish M	Muscle	15	C110	Fajardo	2		45.27	14.04	3.76	-15791	-12.47	9.62	9.62	e b	M	-12.47	9.62	9.62
Tozeuma carolinense Arrow shrimp Marine invertebrate M	Muscle	8	-	Horn Island	2		-	-	-	-14.7	-11.70	10.1	10.1	b	M	-11.7	10.1	10.1
Trachinotus carolinus Florida pompano Bony fish M	Muscle	8	-	Horn Island	2		-	-	-	-19.4	-16.40	12.2	12.2	b	M	-16.4	12.2	12.2
Trachycardium muricatum Yellow prickly cockle Bivalve M	Shell	15	D75	Tibes	1		11.91	-	-	1.04	-14.81	-	-	c	M	-14.81	-	-
Trachycardium muricatum Yellow prickly cockle Bivalve M	Shell	15	D76	Tibes	1		11.97	-	-	0.85	-15.00	-	-	c	M	-15	-	-
Trichechus manatus Manatee Marine mammal M	Bone	9	-	Tutu	1		-	-	-	-7	-9.50	5.3	5.5	g h	M	-9.5	5.3	5.5
Trichechus manatus Manatee Marine mammal M	Bone	9	-	Tutu	1		-	-	-	-6	-8.50	4.4	4.6	g h	M	-8.5	4.4	4.6
Trichechus manatus latirostris Manatee Marine mammal M	Skin	10	-	Florida	2		-	-	-	-15	-12.00	5.7	5.7	b	M	-12	5.7	5.7
Trichechus manatus latirostris Manatee Marine mammal M	Skin	10	-	Florida	2		-	-	-	-14.6	-11.60	6.4	6.4	b	M	-11.6	6.4	6.4
Trichechus manatus latirostris Manatee Marine mammal M	Skin	10	-	Florida	2		-	-	-	-19.2	-16.20	9.6	9.6	b	M	-16.2	9.6	9.6
Trichechus manatus latirostris Manatee Marine mammal M	Skin	10	-	Florida	2		-	-	-	-10.2	-7.20	7.3	7.3	b	M	-7.2	7.3	7.3
Trichechus manatus latirostris Manatee Marine mammal M	Skin	10	-	Florida	2		-	-	-	-12.1	-9.10	7.1	7.1	b	M	-9.1	7.1	7.1
Tripneustes esculentus Caribbean urchin Echinodermata M	Soft parts	6	-	Turks and Caicos	2		-	-	-	-4.5	-1.50	2.5	2.5	b	M	-1.5	2.5	2.5
Tripneustes esculentus Caribbean urchin Echinodermata M	Soft parts	6	-	Turks and Caicos	2		-	-	-	-6.7	-3.70	2.3	2.3	b	M	-3.7	2.3	2.3
Tripneustes ventricosus West Indian sea egg Echinodermata M	Muscle	4	-	St. Croix	2		-	-	-	-11.5	-8.50	-	-	b	M	-8.5	-	-
Tripneustes ventricosus West Indian sea egg Echinodermata M	Muscle	4	-	St. Croix	2		-	-	-	-13.6	-10.60	-	-	b	M	-10.6	-	-
Tripneustes ventricosus West Indian sea egg Echinodermata M	Edible portion	13	-	Grand Turk	2		-	-	-	-11.88	-8.88	0.67	0.67	b	M	-8.88	0.67	0.67
Turbinidae Turban snails Gastropod M	Shell	15	D108	Tibes	1		12.39	-	-	1.96	-13.89	-	-	c	M	-13.89	-	-
Turbinidae Turban snails Gastropod M	Shell	15	D109	Tibes	1		11.94	-	-	3.27	-12.58	-	-	c	M	-12.58	-	-
Turritella variegata Variegata turretsnail Gastropod M	Shell	15	D63	Tibes	1		11.98	-	-	2.37	-13.48	-	-	c	M	-13.48	-	-
Turritella variegata Variegata turretsnail Gastropod M	Shell	15	D64	Tibes	1		11.91	-	-	2.40	-13.45	-	-	c	M	-13.45	-	-
Codakia obicularis Tiger lucine Bivalve M	Soft parts	6	-	Turks and Caicos	2		-	-	-	-22.3	-19.30	2	2	b	M	-19.3	2	2
Codakia obicularis Tiger lucine Bivalve M	Soft parts	6	-	Turks and Caicos	2		-	-	-	-23.8	-20.80	1.9	1.9	b	M	-20.8	1.9	1.9
Codakia obicularis Tiger lucine Bivalve M	Soft parts	6	-	Turks and Caicos	2		-	-	-	-22.8	-19.80	0.4	0.4	b	M	-19.8	0.4	0.4
Codakia obicularis Tiger lucine Bivalve M	Edible portion	13	-	Grand Turk	2		-	-	-	-22.78	-19.78	0.8	0.8	b	M	-19.78	0.8	0.8
Codakia obicularis Tiger lucine Bivalve M	Edible portion	13	-	Grand Turk	2		-	-	-	-24.09	-21.09	0.56	0.56	b	M	-21.09	0.56	0.56
Codakia orbicularis Tiger lucine Bivalve M	Shell	15	E47	Tibes	1		11.94	-	-	2.13	-13.72	-	-	c	M	-13.72	-	-
Codakia orbicularis Tiger lucine Bivalve M	Shell	15	E48	Tibes	1		11.96	-	-	2.04	-13.81	-	-	c	M	-13.81	-	-
Lucina pectinata Thick lucine Bivalve M	Muscle	15	D1LR Boqueron		2		38.20	9.83	4.53	-20.64	-17.64	-7.01	-7.01	b	M	-17.64	-7.01	-7.01
Lucina pectinata Thick lucine Bivalve M	Shell	15	E52	Tibes	1		11.94	-	-	1.73	-14.12	-	-	c	M	-14.12	-	-
Lucina pectinata Thick lucine Bivalve M	Shell	15	E53	Tibes	1		11.94	-	-	-0.26	-16.11	-	-	c	M	-16.11	-	-
Lucina pectinata Thick lucine Bivalve M	Shell	15	E54	Tibes	1		11.96	-	-	2.63	-13.22	-	-	c	M	-13.22	-	-
Lucina pectinata Thick lucine Bivalve M	Shell	15	E55	Tibes	1		11.97	-	-	2.40	-13.45	-	-	c	M	-13.45	-	-
Lucina pectinata Thick lucine Bivalve M	Shell	15	E56	Tibes	1		11.93	-	-	2.95	-12.90	-	-	c	M	-12.9	-	-
Lucina pectinata Thick lucine Bivalve M	Muscle	15	B109	Boqueron	2		38.64	8.16	5.52	-25.14	-18.58	-7.68	-7.68	e b	M	-18.58	-7.68	-7.68
Lucina pectinata Thick lucine Bivalve M	Muscle	15	B111	Boqueron	2		41.64	9.08	5.35	-23.84	-17.59	-6.00	-6.00	e b	M	-17.59	-6	-6
Lucina pectinata Thick lucine Bivalve M	Muscle	15	B113	Boqueron	2		43.00	9.49	5.29	-23.29	-17.16	-8.98	-8.98	e b	M	-17.16	-8.98	-8.98
Lucina pectinata Thick lucine Bivalve M	Muscle	15	B115	Boqueron	2		43.78	8.50	6.01	-23.31	-15.85	-7.84	-7.84	e b	M	-15.85	-7.84	-7.84
Canis familiaris Domestic dog Terrestrial mammal T	Bone collagen	15	C17	Punta Candelero	1		22.78	8.07	3.29	-15.34	-17.84	8.35	8.55	g h	T	-17.84	8.35	8.55		MEAN	-20.7036	4.81107
Caracolus caracolla Common Puerto Rican snail Terrestrial gastropod T	Edible portion	13	-	Puerto Rico	2		-	-	-	-28.33	-26.83	4.63	4.63	a	T	-26.83	4.63	4.63		STDEV	3.67958	2.88129
Caracolus caracolla Common Puerto Rican snail Terrestrial gastropod T	Edible portion	13	-	Puerto Rico	2		-	-	-	-22.76	-21.26	7.83	7.83	a	T	-21.26	7.83	7.83		COUNT	59	56
Caracolus caracolla Common Puerto Rican snail Terrestrial gastropod T	Edible portion	13	-	Puerto Rico	2		-	-	-	-23.69	-22.19	4.24	4.24	a	T	-22.19	4.24	4.24
Caracolus caracolla Common Puerto Rican snail Terrestrial gastropod T	Edible portion	13	-	Puerto Rico	2		-	-	-	-23.12	-21.62	7.56	7.56	a	T	-21.62	7.56	7.56
Caracolus marginellus Common Puerto Rican snail Terrestrial gastropod T	Edible portion	13	-	Puerto Rico	2		-	-	-	-27.6	-26.10	1.91	1.91	a	T	-26.1	1.91	1.91
Caracolus marginellus Common Puerto Rican snail Terrestrial gastropod T	Edible portion	13	-	Puerto Rico	2		-	-	-	-23.96	-22.46	1.64	1.64	a	T	-22.46	1.64	1.64
Cardisoma guanhumi Blue land crab Terrestrial crab T	Edible portion	13	-	Grand Turk	2		-	-	-	-19.42	-17.92	1.74	1.74	a	T	-17.92	1.74	1.74
Cardisoma guanhumi Blue land crab Terrestrial crab T	Edible portion	13	-	Grand Turk	2		-	-	-	-22.53	-21.03	5.78	5.78	a	T	-21.03	5.78	5.78
Cardisoma guanhumi Blue land crab Terrestrial crab T	Edible portion	13	-	Grand Turk	2		-	-	-	-22.33	-20.83	5.56	5.56	a	T	-20.83	5.56	5.56
Cardisoma sp. Land crab Terrestrial crab T	Muscle	15	E107LR Near Loiza		2		44.98	13.42	3.91	-24974	-23.47	3.53	3.53	a	T	-23.47	3.53	3.53
Cardisoma sp. Land crab Terrestrial crab T	Muscle	15	C70	Guanica	2		43.87	13.43	3.81	-24759	-22.85	7.12	7.12	e a	T	-22.85	7.12	7.12
Cardisoma sp. Land crab Terrestrial crab T	Muscle	15	E105	Near Loiza	2		44.82	13.04	4.01	-25334	-23.06	3.44	3.44	e a	T	-23.06	3.44	3.44
Cardisoma sp. Land crab Terrestrial crab T	Muscle	15	E106	Near Loiza	2		45.55	13.07	4.07	-25.4	-23.02	2.90	2.90	e a	T	-23.02	2.9	2.9
Cardisoma sp. Land crab Terrestrial crab T	Muscle	15	E107	Near Loiza	2		44.74	12.88	4.05	-25295	-22.94	3.25	3.25	e a	T	-22.94	3.25	3.25
Cardisoma sp. Land crab Terrestrial crab T	Muscle	15	E108	Near Loiza	2		45.38	13.13	4.03	-25.06	-22.74	3.10	3.10	e a	T	-22.74	3.1	3.1
Cavia porcellus Guinea pig Terrestrial mammal T	Bone collagen	15	D12	Tibes	1		21.35	7.52	3.31	-13.35	-15.85	4.63	4.83	g h	T	-15.85	4.63	4.83
Cavia porcellus Guinea pig Terrestrial mammal T	Bone collagen	15	D13	Tibes	1		22.52	7.84	3.35	-16.90	-19.40	2.22	2.42	g h	T	-19.4	2.22	2.42
Cavia porcellus Guinea pig Terrestrial mammal T	Bone collagen	15	D14	Tibes	1		15.84	5.61	3.29	-13.31	-15.81	4.69	4.89	g h	T	-15.81	4.69	4.89
Columba leucocephala White-crowned pigeon Bird T	Edible portion	13	-	New providence	2		-	-	-	-13.14	-11.64	-0.31	-0.31	a	T	-11.64	-0.31	-0.31
Columbidae Doves Bird T	Bone	9	-	Tutu	1		-	-	-	-19.9	-21.40	7.5	6.3	a f	T	-21.4	7.5	6.3
Columbina passerina Common ground dove Bird T	Edible portion	13	-	New providence	2		-	-	-	-18.14	-16.64	5.76	5.76	a	T	-16.64	5.76	5.76
Columbina passerina Common ground dove Bird T	Edible portion	13	-	New providence	2		-	-	-	-21.23	-19.73	6.38	6.38	a	T	-19.73	6.38	6.38
Columbina passerina Common ground dove Bird T	Edible portion	13	-	Grand Bahama	2		-	-	-	-21.48	-19.98	0.8	0.8	a	T	-19.98	0.8	0.8
Cyclura carinata Rock iguana Reptile T	Bone	6	-	Turks and Caicos	2		-	-	-	-19.5	-20.60	6	6.3	a i j	T	-20.6	6	6.3
Cyclura carinata Rock iguana Reptile T	Bone	13	-	Grand Turk	1		-	-	-	-15.95	-18.55	9.29	9.59	i j	T	-18.55	9.29	9.59
Dasyprocta leporina Brazilian agouti Terrestrial mammal T	Bone	13	-	Pearls	1		-	-	-	-19.99	-22.49	5.07	5.27	g h	T	-22.49	5.07	5.27
Dasyprocta sp. Agouti Terrestrial mammal T	Bone	13	-	Grande Anse	1		-	-	-	-20.3	-22.80	7.77	7.97	g h	T	-22.8	7.77	7.97
Didelphis marsupialis Opossum Terrestrial mammal T	Bone	13	-	Pearls	1		-	-	-	-19.09	-21.59	6.65	6.85	g h	T	-21.59	6.65	6.85
Geocapromys sp. Hutia Terrestrial mammal T	Bone	6	-	Jamaica	2		-	-	-	-24.1	-23.60	4.1	4.3	b g h	T	-23.6	4.1	4.3
Geocarcinus ruricola Terrestrial halloween crab Terrestrial crab T	Chitin	6	-	Bahamas	2		-	-	-	-23.8	-24.50	-2.3	9.6	a d m	T	-24.5	-2.3	9.6
Geocarcinus ruricola Terrestrial halloween crab Terrestrial crab T	Edible portion	13	-	Middle Caicos	2		-	-	-	-13.24	-11.74	1.56	1.56	a	T	-11.74	1.56	1.56
Geocarcinus ruricola Terrestrial halloween crab Terrestrial crab T	Chitin	16	-	-	2		-	-	-	-26.3	-27.00	-	-	a d	T	-27	-	-
Geocarcinus ruricola Terrestrial halloween crab Terrestrial crab T	Chitin	16	-	-	2		-	-	-	-23.8	-24.50	-	-	a d	T	-24.5	-	-
Geochelone sp. Tortise Reptile T	Bone	13	-	Grand Turk	1		-	-	-	-14.25	-16.85	8.79	9.09	i j	T	-16.85	8.79	9.09
Geothlypis rostrata Bahama yellowthroat Bird T	Edible portion	13	-	Grand Bahama	2		-	-	-	-9.68	-8.18	2.45	2.45	a	T	-8.18	2.45	2.45
Geotrygon chrysia Key west quail dove Bird T	Edible portion	13	-	Grand Bahama	2		-	-	-	-23.6	-22.10	0.76	0.76	a	T	-22.1	0.76	0.76
Iguanidae Iguana Reptile T	Bone	13	-	Kelbey Ridge	1		-	-	-	-20.7	-23.30	12.9	13.2	i j	T	-23.3	12.9	13.2
Isolobodon portoricensis Hutia Terrestrial mammal T	Bone collagen	15	D18	Tibes	1		27.38	9.55	3.34	-19.05	-21.55	6.28	6.48	g h	T	-21.55	6.28	6.48
Isolobodon portoricensis Hutia Terrestrial mammal T	Bone collagen	15	D20	Tibes	1		25.19	8.86	3.32	-17.06	-19.56	2.58	2.78	g h	T	-19.56	2.58	2.78
Isolobodon portoricensis Hutia Terrestrial mammal T	Bone collagen	15	D21	Tibes	1		23.20	8.08	3.35	-18.96	-21.46	6.38	6.58	g h	T	-21.46	6.38	6.58
Isolobodon portoricensis Hutia Terrestrial mammal T	Bone collagen	15	D22	Tibes	1		26.62	9.33	3.33	-20.41	-22.91	3.64	3.84	g h	T	-22.91	3.64	3.84
Leptotila jamaicensis White-bellied dove Bird T	Edible portion	13	-	New providence	2		-	-	-	-21.36	-19.86	4.12	4.12	a	T	-19.86	4.12	4.12
Megalomastoma croceum Puerto Rican land snail Terrestrial gastropod T	Edible portion	13	-	Puerto Rico	2		-	-	-	-22.65	-21.15	3.29	3.29	a	T	-21.15	3.29	3.29
Megalomastoma croceum Puerto Rican land snail Terrestrial gastropod T	Edible portion	13	-	Puerto Rico	2		-	-	-	-22.78	-21.28	5.86	5.86	a	T	-21.28	5.86	5.86
Megalomastoma croceum Puerto Rican land snail Terrestrial gastropod T	Edible portion	13	-	Puerto Rico	2		-	-	-	-22.72	-21.22	7.84	7.84	a	T	-21.22	7.84	7.84
Megalomastoma croceum Puerto Rican land snail Terrestrial gastropod T	Shell	15	E38	Tibes	1		11.81	-	-	-12.06	-27.91	-	-	c	T	-27.91	-	-
Mimochichla plumbea Red-legged thrush Bird T	Edible portion	13	-		2		-	-	-	-22.9	-21.40	8.19	8.19	a	T	-21.4	8.19	8.19
Orzomyine sp. Rice rat Terrestrial mammal T	Bone	13	-	Spring Bay	1		-	-	-	-19.33	-21.83	2.12	2.32	g h	T	-21.83	2.12	2.32
Spindalis zena Stripe-headed tanager Bird T	Edible portion	13	-	New providence	2		-	-	-	-24.7	-23.20	2.56	2.56	a	T	-23.2	2.56	2.56
Streptopelia decaocto Eurasian collared dove Bird T	Edible portion	13	-		2		-	-	-	-16.77	-15.27	5	5	a	T	-15.27	5	5
Tiaris bicolor Black-faced grassquit Bird T	Edible portion	13	-	Grand Bahama	2		-	-	-	-23.36	-21.86	-0.65	-0.65	a	T	-21.86	-0.65	-0.65
Tiaris canora Cuban grassquit Bird T	Edible portion	13	-	New providence	2		-	-	-	-14.79	-13.29	7.87	7.87	a	T	-13.29	7.87	7.87
Tyrannus caudifasciatus Loggerhead kingbird Bird T	Edible portion	13	-	New providence	2		-	-	-	-21.97	-20.47	5.19	5.19	a	T	-20.47	5.19	5.19
Tyrannus dominicensis Gray kingbird Bird T	Edible portion	13	-	San Salvador	2		-	-	-	-23.44	-21.94	5.32	5.32	a	T	-21.94	5.32	5.32
Tyto alba Barn owl Bird T	Edible portion	13	-	New providence	2		-	-	-	-20.04	-18.54	7.86	7.86	a	T	-18.54	7.86	7.86
Vireo altiloquus Black-whiskered vireo Bird T	Edible portion	13	-	Abaco	2		-	-	-	-21.93	-20.43	3.88	3.88	a	T	-20.43	3.88	3.88
Zenaida aurita Zenaida dove Bird T	Edible portion	13	-	New providence	2		-	-	-	-21.45	-19.95	-0.52	-0.52	a	T	-19.95	-0.52	-0.52
Zenaida aurita Zenaida dove Bird T	Edible portion	13	-	New providence	2		-	-	-	-23.52	-22.02	0.82	0.82	a	T	-22.02	0.82	0.82

## Sheet: Hispaniola
Taxonomic/English/Spanish/tissue	Tissue	Source	Location	Location	Date	Pathway	wt%C	wt%N	C:N	δ13C	δ13Cadjusted	δ15N	Adjustments	Cluster	Food Group						C3	CAM/C4
Annona muricata Soursop Guanabana Fruit		4	Tibes		1	C3	45.08	2.56	20.54	-26.31	-24.81	2.73	a	1	C3						-26.31
Annona muricata Soursop Guanabana Fruit		4	Ponce		1	C3	41.70	-	-	-27.97	-26.47	-	a	1	C3		Mean	St dev			-27.97
Annona muricata Soursop Guanabana Fruit		4	Plaza Mercado	Rio Piedras	1	C3	40.97	0.82	58.29	-28.88	-27.38	-	a	1	C3	C3	#DIV/0!				-28.88
Annona reticulate Custard-apple Corazón Fruit		4	Tibes		1	C3	53.41	2.78	22.41	-28.68	-27.18	1.4	a	1	C3						-28.68
Annona squamosa Sugar apple Anón Fruit		4	Tibes		1	C3	50.28	1.07	54.82	-27.67	-26.17	-	a	1	C3						-27.67
Arachis hypogaea Peanut Maní Nut		4	Añasco		1	C3	58.33	5.12	13.29	-25.82	-24.32	0.58	a	1	C3						-25.82
Arachis hypogaea Peanut Maní Nut		4	Añasco		1	C3	58.16	4.68	14.50	-26.62	-25.12	0.1	a	1	C3						-26.62
Arachis hypogaea Peanut Maní Nut		4	Añasco		1	C3	56.45	4.69	14.04	-28.60	-27.1	-0.07	a	1	C3						-28.60
Bixa orellana Annatto Achiote/guayabota Seed		4	Tibes		1	C3	44.62	1.30	40.04	-27.56	-26.06	2.59	a	1	C3						-27.56
Capiscum sp. Chile peppers Ají Fruit		4	Plaza Mercado	Ponce	1	C3	42.67	1.93	25.79	-25.21	-23.71	2.92	a	1	C3						-25.21
Capiscum sp. Chile peppers Ají Fruit		4	Plaza Mercado	Ponce	1	C3	43.14	1.72	29.26	-26.90	-25.4	3.53	a	1	C3						-26.90
Capiscum sp. Chile peppers Ají Fruit		4	Ponce		1	C3	47.81	2.35	23.74	-24.61	-23.11	9.24	a	1	C3						-24.61
Carica papaya Papaya Papaya/lechosa Fruit		4	Plaza Mercado	Ponce	1	C3	38.25	-	-	-25.89	-24.39	-	a	1	C3						-25.89
Carica papaya Papaya Papaya/lechosa Fruit		4	Ponce		1	C3	38.27	1.11	40.22	-25.89	-24.39	-	a	1	C3						-25.89
Carica papaya Papaya Papaya/lechosa Fruit		4	Maní		1	C3	38.87	0.96	47.24	-24.48	-22.98	-	a	1	C3						-24.48
Cecropia peltata Trumpet-tree Yagrumo Leaf		4	Real Anon		1	C3	43.56	1.40	36.30	-28.41	-26.91	-	a	1	C3						-28.41
Cecropia peltata Trumpet-tree Yagrumo Flower		4	Near Yauco		1	C3	42.74	3.16	15.78	-26.08	-24.58	6.41	a	1	C3						-26.08
Cecropia peltata Trumpet-tree Yagrumo Leaf		5	Luquillo		1	C3	-	-	-	-29.9	-28.4	-	a	1	C3						-29.9
Chenopodium Apazote Goosefoot Leaf		4	Tibes		1	C3	40.02	4.62	10.11	-29.08	-27.58	4.03	a	1	C3						-29.08
Chrysobalanus icaco Cocoplum Jicaco Fruit		4	Tibes		1	C3	46.85	2.38	22.97	-26.30	-24.8	0.65	a	1	C3						-26.30
Chrysobalanus icaco Cocoplum Jicaco Fruit		4	Loiza		1	C3	41.20	-	-	-26.54	-25.04	-	a	1	C3						-26.54
Chrysobalanus icaco Cocoplum Jicaco Fruit		4	Loiza		1	C3	39.07	-	-	-28.07	-26.57	-	a	1	C3						-28.07
Chrysobalanus icaco Cocoplum Jicaco Edible portion		3	Grand Turk		1	C3	-	-	-	-28.39	-26.89	4.78	a	1	C3						-28.39
Chrysobalanus icaco Cocoplum Jicaco Edible portion		3	Grand Turk		1	C3	-	-	-	-27.20	-25.7	4.43	a	1	C3						-27.20
Coccoloba uvifera Sea grape Uva de playa Fruit		4	La Guancha		1	C3	47.43	-	-	-25.67	-24.17	-	a	1	C3						-25.67
Coccoloba uvifera Sea grape Uva de playa Fruit		4	La Guancha		1	C3	46.31	0.98	55.13	-24.33	-22.83	-	a	1	C3						-24.33
Coccoloba uvifera Sea grape Uva de playa Fruit		4	Guanica		1	C3	46.06	1.17	45.93	-25.67	-24.17	-	a	1	C3						-25.67
Coccoloba uvifera Sea grape Uva de playa Fruit		4	Loiza		1	C3	46.83	0.89	61.39	-29.51	-28.01	-	a	1	C3						-29.51
Coccoloba uvifera Sea grape Uva de playa Edible portion		3	Grand Turk		1	C3	-	-	-	-23.65	-22.15	2.06	a	1	C3						-23.65
Coccoloba uvifera Sea grape Uva de playa Edible portion		3	Grand Turk		1	C3	-	-	-	-23.36	-21.86	2.23	a	1	C3						-23.36
Cresentia cujete Calabash Higuera Pulp		4	Tibes		1	C3	41.77	0.97	50.24	-24.77	-23.27	-	a	1	C3						-24.77
Cresentia cujete Calabash Higuera Pulp		4	Tibes		1	C3	44.62	1.18	44.12	-28.52	-27.02	2.37	a	1	C3						-28.52
Cucurbita pepo Pumpkin Calabaza Gourd		4	Plaza Mercado	Ponce	1	C3	39.07	2.14	21.30	-26.93	-25.43	2.5	a	1	C3						-26.93
Cucurbita pepo Pumpkin Calabaza Gourd		4	Maní		1	C3	39.66	1.81	25.56	-25.41	-23.91	2.58	a	1	C3						-25.41
Cucurbita pepo Pumpkin Calabaza Gourd		4	Maní		1	C3	41.54	0.85	57.02	-27.41	-25.91	-	a	1	C3						-27.41
Dioscorea sp. Yam		1	Cuba		1	C3	-	-	-	-25.10	-23.6	7.6	a	1	C3						-25.10
Dioscorea sp. Yam		5	Luquillo		1	C3	-	-	-	-30.90	-29.4	-	a	1	C3						-30.90
Fabeaceae Kidney bean Habichuela Bean		4	Añasco		1	C3	41.69	4.08	11.92	-26.44	-24.94	2.62	a	1	C3						-26.44
Fabeaceae Kidney bean Habichuela Bean		4	Añasco		1	C3	42.03	4.27	11.48	-27.17	-25.67	3.17	a	1	C3						-27.17
Fabeaceae Kidney bean Habichuela Bean		4	Añasco		1	C3	41.44	3.70	13.07	-28.56	-27.06	4.19	a	1	C3						-28.56
Fabeaceae Kidney bean Habichuela Bean		4	Plaza Mercado	Rio Piedras	1	C3	41.46	4.19	11.54	-25.78	-24.28	2.75	a	1	C3						-25.78
Fabeaceae Kidney bean Habichuela Bean		4	Plaza Mercado	Rio Piedras	1	C3	41.20	3.79	12.68	-26.27	-24.77	2.46	a	1	C3						-26.27
Fabeaceae Pigeon pea Gandules Bean		4	Plaza Mercado	Rio Piedras	1	C3	42.45	3.38	14.65	-27.09	-25.59	1.01	a	1	C3						-27.09
Fabeaceae Pigeon pea Gandules Bean		4	Plaza Mercado	Rio Piedras	1	C3	42.11	3.50	14.04	-26.62	-25.12	1.01	a	1	C3						-26.62
Fabeaceae Pigeon pea Gandules Bean		4	Plaza Mercado	Rio Piedras	1	C3	41.82	3.63	13.44	-26.97	-25.47	0.65	a	1	C3						-26.97
Ficus laevigata Banyan tree Jaguey Blanco Edible portion		3	Middle Caicos		1	C3	-	-	-	-27.97	-26.47	5.04	a	1	C3						-27.97
Ficus laevigata Banyan tree Jaguey Blanco Edible portion		3	Middle Caicos		1	C3	-	-	-	-27.66	-26.16	3.92	a	1	C3						-27.66
Ficus laevigata Banyan tree Jaguey Blanco Edible portion		3	Middle Caicos		1	C3	-	-	-	-25.19	-23.69	5.37	a	1	C3						-25.19
Ficus laevigata Banyan tree Jaguey Blanco Edible portion		3	Middle Caicos		1	C3	-	-	-	-25.07	-23.57	1.99	a	1	C3						-25.07
Genipa americana Genip Jagua Fruit		4	Plaza Mercado	Rio Piedras	1	C3	40.58	-	-	-26.36	-24.86	-	a	1	C3						-26.36
Genipa americana Genip Jagua Fruit		4	Plaza Mercado	Rio Piedras	1	C3	42.41	-	-	-26.41	-24.91	-	a	1	C3						-26.41
Hymenea courbaril West Indian Locust Algarrobo Pulp		4	Tibes		1	C3	41.51	1.64	29.53	-27.12	-25.62	3.09	a	1	C3						-27.12
Hymenea courbaril West Indian Locust Algarrobo Pulp		4	Tibes		1	C3	42.89	1.61	31.08	-27.42	-25.92	3.25	a	1	C3						-27.42
Ipomaea batatas Sweet potato Batata Tuber		1	Bahamas		1	C3	-	-	-	-25.70	-24.2	3.8	a	1	C3						-25.70
Ipomoea batatas Sweet potato Batata Tuber		4	Plaza Mercado	Ponce	1	C3	40.15	-	-	-25.17	-23.67	-	a	1	C3						-25.17
Ipomoea batatas Sweet potato Batata Tuber		4	Maní		1	C3	39.79	1.01	45.96	-24.78	-23.28	1.73	a	1	C3						-24.78
Mammea Americana Mammee apple Mamey Fruit		4	Tibes		1	C3	40.43	-	-	-28.51	-27.01	-	a	1	C3						-28.51
Mammea Americana Mammee apple Mamey Fruit		4	Maní		1	C3	49.72	-	-	-29.92	-28.42	-	a	1	C3						-29.92
Manihot escualenta Manioc Casavva		4	Tibes		1	C3	44.20	-	-	-26.60	-25.1	-	a	1	C3						-26.60
Manihot escualenta Manioc Casavva		4	Plaza Mercado	Rio Piedras	1	C3	41.22	-	-	-25.94	-24.44	-	a	1	C3						-25.94
Manihot escualenta Manioc Casavva		4	Plaza Mercado	Rio Piedras	1	C3	41.65	-	-	-27.09	-25.59	-	a	1	C3						-27.09
Manihot escualenta Manioc Casavva		4	Plaza Mercado	Rio Piedras	1	C3	41.26	-	-	-25.85	-24.35	-	a	1	C3						-25.85
Manihot escualenta Manioc Casavva		1	Belize		1	C3	-	-	-	-27.60	-26.1	2.4	a	1	C3						-27.60
Manihot escualenta Manioc Casavva		3	Middle Caicos		1	C3	-	-	-	-27.45	-25.95	2.95	a	1	C3						-27.45
Manihot escualenta Manioc Casavva		3	Middle Caicos		1	C3	-	-	-	-27.18	-25.68	6.05	a	1	C3						-27.18
Manihot escualenta Manioc Casavva		3	Middle Caicos		1	C3	-	-	-	-27.11	-25.61	1.86	a	1	C3						-27.11
Manihot escualenta Manioc Casavva		3	Middle Caicos		1	C3	-	-	-	-25.99	-24.49	2.95	a	1	C3						-25.99
Manihot escualenta Manioc Casavva		3	Middle Caicos		1	C3	-	-	-	-25.89	-24.39	3.14	a	1	C3						-25.89
Manilkara bidentata Ausubo Nispero Fruit		4	Plaza Mercado	Ponce	1	C3	42.09	-	-	-25.97	-24.47	-	a	1	C3						-25.97
Manilkara bidentata Ausubo Nispero Fruit		4	Tibes		1	C3	41.02	-	-	-29.60	-28.1	-	a	1	C3						-29.60
Manilkara bidentata Ausubo Nispero Fruit		4	Tibes		1	C3	40.58	-	-	-28.44	-26.94	-	a	1	C3						-28.44
Manilkara bidentata Ausubo Nispero Leaf		5	Luquillo		1	C3	-	-	-	-31.70	-30.2	-	a	1	C3						-31.70
Melicoccus bijugatus Genip Quenepa Fruit		4	Tibes		1	C3	41.80	1.33	36.67	-28.42	-26.92	2.64	a	1	C3						-28.42
Passiflora laurifolia Passion fruit Parcha Fruit		4	Portuges		1	C3	41.50	1.07	45.25	-25.10	-23.6	3.56	a	1	C3						-25.10
Passiflora laurifolia Passion fruit Parcha Fruit		4	Plaza Mercado	Rio Piedras	1	C3	41.37	0.70	68.95	-29.41	-27.91	5.54	a	1	C3						-29.41
Passiflora laurifolia Passion fruit Parcha Fruit		4	Plaza Mercado	Rio Piedras	1	C3	44.91	1.09	48.07	-27.31	-25.81	5.5	a	1	C3						-27.31
Persea americana Avocado Aguacate Fruit		4	Plaza Mercado	Ponce	1	C3	51.72	1.32	45.71	-27.59	-26.09	2.3	a	1	C3						-27.59
Persea americana Avocado Aguacate Fruit		4	Maní		1	C3	56.12	1.30	50.36	-29.26	-27.76	4.59	a	1	C3						-29.26
Persea americana Avocado Aguacate Fruit		4	Toa Baja		1	C3	45.32	0.91	58.10	-29.05	-27.55	-0.97	a	1	C3						-29.05
Pouteria sapota Red mammee		4	Plaza Mercado	Rio Piedras	1	C3	43.42	-	-	-29.22	-27.72	-	a	1	C3						-29.22
Pouteria sapota Red mammee		4	Plaza Mercado	Santurce	1	C3	40.48	-	-	-28.48	-26.98	-	a	1	C3						-28.48
Psidium guajava Guava Guayaba Fruit		4	Tibes		1	C3	46.95	1.17	46.82	-27.70	-26.2	-	a	1	C3						-27.70
Psidium guajava Guava Guayaba Fruit		4	Plaza Mercado	Santurce	1	C3	40.84	-	-	-27.52	-26.02	-	a	1	C3						-27.52
Psidium guajava Guava Guayaba Fruit		4	Plaza Mercado	Santurce	1	C3	42.88	1.01	49.53	-26.68	-25.18	6.74	a	1	C3						-26.68
Psidium guajava Guava Guayaba Fruit		4	Plaza Mercado	Santurce	1	C3	43.19	-	-	-27.87	-26.37	-	a	1	C3						-27.87
Rizophora mangle Mangrove Mangle Aerial root		4	Guanica		1	C3	44.52	-	-	-28.98	-27.48	-	a	1	C3						-28.98
Rizophora mangle Mangrove Mangle Aerial root		4	Loiza		1	C3	46.16	1.43	37.66	-28.93	-27.43	0.59	a	1	C3						-28.93
Spondias mombin Hog plum Jobo Fruit		4	Plaza Mercado	Ponce	1	C3	40.35	1.03	45.70	-24.11	-22.61	-	a	1	C3						-24.11
Spondias mombin Hog plum Jobo Fruit		4	Plaza Mercado	Ponce	1	C3	40.37	1.00	47.10	-23.06	-21.56	-	a	1	C3						-23.06
Spondias mombin Hog plum Jobo Fruit		4	Plaza Mercado	Ponce	1	C3	39.39	-	-	-24.61	-23.11	-	a	1	C3						-24.61
Spondias mombin Hog plum Jobo Fruit		4	Portuges		1	C3	42.19	1.06	46.44	-27.00	-25.5	1.87	a	1	C3						-27.00
Spondias purpurea Purple mombin Jobo? Fruit		4	Tibes		1	C3	41.80	-	-	-28.66	-27.16	-	a	1	C3						-28.66
Sterculia apetala Panama tree Anacaguita Seed		4	Tibes		1	C3	44.43	1.59	32.60	-28.13	-26.63	2.96	a	1	C3						-28.13
Tabebuia sp. Cedro blanco White cedar Edible portion		3	Middle Caicos		1	C3	-	-	-	-24.10	-22.6	5.51	a	1	C3						-24.10
Tabebuia sp. Cedro blanco White cedar Edible portion		3	Middle Caicos		1	C3	-	-	-	-22.58	-21.08	5.38	a	1	C3						-22.58
Xanthosoma sp. Tannier Yautia Tuber		4	Plaza Mercado	Ponce	1	C3	40.22	-	-	-25.51	-24.01	-	a	1	C3						-25.51
Xanthosoma sp. Tannier Yautia Tuber		4	Plaza Mercado	Ponce	1	C3	40.00	1.03	45.31	-24.20	-22.7	2.7	a	1	C3						-24.20
Xanthosoma sp. Tannier Yautia Tuber		4	Añasco		1	C3	41.19	-	-	-25.95	-24.45	-	a	1	C3						-25.95
Xanthosoma sp. Tannier Yautia Tuber		4	Añasco		1	C3	40.34	1.21	38.90	-26.10	-24.6	3.02	a	1	C3						-26.10
Xanthosoma sp. Tannier Yautia Tuber		4	Añasco		1	C3	40.96	-	-	-25.61	-24.11	-	a	1	C3						-25.61
Xanthosoma sp. Cocoyam Malánga Tuber		4	Plaza Mercado	Rio Piedras	1	C3	41.05	-	-	-28.33	-26.83	-	a	1	C3						-28.33
Xanthosoma sp. Cocoyam Malánga Tuber		4	Plaza Mercado	Rio Piedras	1	C3	41.33	-	-	-27.72	-26.22	-	a	1	C3						-27.72
Xanthosoma sp. Cocoyam Malánga Tuber		4	Plaza Mercado	Rio Piedras	1	C3	41.60	1.11	43.72	-29.74	-28.24	5.79	a	1	C3						-29.74
Xanthosoma sp. Cocoyam Malánga Tuber		1	Belize		1	C3	-	-	-	-26.10	-24.6	4.3	a	1	C3						-26.10
Zamia integrifolia Wild sago Zamia Root		4	Tibes		1	C3	40.21	1.02	45.99	-28.67	-27.17	-0.83	a	1	C3
Zamia integrifolia Wild sago Zamia Leaf		4	Tibes		1	C3	45.07	1.97	26.69	-30.51	-29.01	-0.36	a	1	C3
Zanthoxylum sp. Wild lime Espino rubial Fruit		4	Tibes		1	C3	44.72	1.79	29.15	-26.74	-25.24	6.26	a	1	C3
Amaranthus Amaranth Amaranto Leaf		4	Ponce		1	C4	42.11	5.06	9.71	-14.02		13.02	a	2	C4
Zea mays Corn Maíz Kernel		4	Añasco		1	C4	41.19	2.31	20.80	-11.05	-9.55	2.14	a	2	C4
Zea mays Corn Maíz Kernel		4	Añasco		1	C4	41.59	1.91	25.40	-10.56	-9.06	4.74	a	2	C4
Zea mays Corn Maíz Kernel		4	Maní		1	C4	41.91	1.86	26.29	-11.01	-9.51	4.59	a	2	C4
Zea mays Corn Maíz Kernel		4	Maní		1	C4	42.13	2.10	23.41	-10.56	-9.06	2.99	a	2	C4
Zea mays Corn Maíz Kernel		4	Maní		1	C4	42.47	2.10	23.59	-10.80	-9.3	2.63	a	2	C4
Zea mays Corn Maíz Kernel		4	Maní		1	C4	42.44	2.58	19.19	-10.62	-9.12	2.38	a	2	C4
Zea mays Corn Maíz Kernel		4	Plaza Mercado	Rio Piedras	1	C4	41.84	2.18	22.39	-11.39	-9.89	5.1	a	2	C4
Zea mays Corn Maíz Kernel		4	Plaza Mercado	Rio Piedras	1	C4	42.19	1.92	25.64	-11.66	-10.16	4.41	a	2	C4
Zea mays Corn Maíz Seed		1	Bahamas		1	C4	-	-	-	-10.80	-9.3		a	2	C4
Zea mays Corn Maíz Seed		2			1	C4	-	-	-	-10.10	-8.6	10	a	2	C4
Zea mays Corn Maíz Seed		2			2	C4	-	-	-	-9.10	-9.1		-	2	C4
Zea mays Corn Maíz Edible portion		3	Grand Turk		1	C4	-	-	-11.81	-10.31	0.91		a	2	C4
Zea mays Corn Maíz Edible portion		3	Grand Turk		1	C4	-	-	-10.97	-9.47	1.86		a	2	C4
Zea mays Corn Maíz Edible portion		3	Grand Turk		1	C4	-	-	-10.29	-8.79	2.18		a	2	C4
Agave antillarum Century Plant Maguey Root		4	Plaza Mercado	Ponce	1	CAM	45.81	-	-	-12.87	-11.37	-	a	2	CAM
Agave antillarum Century Plant Maguey Leaf		4	Plaza Mercado	Rio Piedras	1	CAM	39.46	-	-	-13.53	-12.03	-	a	2	CAM
Agave antillarum Century Plant Maguey Leaf		4	Plaza Mercado	Santurce	1	CAM	37.63	0.95	46.21	-12.40	-10.9	-	a	2	CAM
Ananas comosus Pineapple Piña Fruit		4	Maní		1	CAM	37.74	3.52	12.51	-14.66	-13.16	6.74	a	2	CAM
Ananas comosus Pineapple Piña Fruit		4	Plaza Mercado	Rio Piedras	1	CAM	39.22	-	-	-13.14	-11.64	-	a	2	CAM
Ananas comosus Pineapple Piña Fruit		4	Plaza Mercado	Rio Piedras	1	CAM	40.20	-	-	-12.93	-11.43	-	a	2	CAM
Opuntia sp. Prickly pear Tuna Pad		4	Plaza Mercado	Rio Piedras	1	CAM	32.57	1.73	21.96	-13.59	-12.09	6.4	a	2	CAM
Opuntia sp. Prickly pear Tuna Pad		4	Plaza Mercado	Rio Piedras	1	CAM	28.27	-	-	-12.17	-10.67	-	a	2	CAM
Opuntia sp. Prickly pear Tuna Pad		4	Plaza Mercado	Rio Piedras	1	CAM	34.87	3.00	13.56	-13.21	-11.71	6.46	a	2	CAM
Opuntia sp. Prickly pear Tuna Pad		4	Piñones		1	CAM	35.00	3.24	12.60	-13.21	-11.71	5.37	a	2	CAM
Opuntia sp. Prickly pear Tuna Edible portion		3	Grand Turk		1	CAM	-	-	-	-12.19	-10.69	6.92	a	2	CAM
Opuntia sp. Prickly pear Tuna Edible portion		3	Grand Turk		1	CAM	-	-	-	-12.10	-10.6	6.06	a	2	CAM
Opuntia sp. Prickly pear Tuna Edible portion		3	Grand Turk		1	CAM	-	-	-	-11.70	-10.2	6.79	a	2	CAM
uid freshwater fish Freshwater fish F	Muscle	15	C82	Real Anon	2		47.26	12.93	4.26	-23394	-20.65	9.32	9.32	e a	F
Agonostomus monticola Mountain mullet Freshwater fish F	Muscle	7	-	Rio Espiritu	2		-	-	-	-18.92	-17.42	8.93	8.93	a	F
Agonostomus monticola Mountain mullet Freshwater fish F	Muscle	15	C79	Real Anon	2		50.74	11.85	5.00	-24.44	-20.35	11.32	11.32	e a	F
Anguilla rostrata American eel Freshwater fish F	Muscle	7	-	Rio Espiritu	2		-	-	-	-19.41	-17.91	8.68	8.68	a	F
Atya innocous Atyid shrimp Freshwater invertebrate F	Muscle	7	-	Rio Espiritu	2		-	-	-	-22.97	-21.47	5.71	5.71	a	F
Atya innocous Atyid shrimp Freshwater invertebrate F	Muscle	7	-	Rio Espiritu	2		-	-	-	-23.1	-21.60	5.73	5.73	a	F
Atya lanipes Atyid shrimp Freshwater invertebrate F	Muscle	7	-	Rio Espiritu	2		-	-	-	-23.07	-21.57	5.74	5.74	a	F
Atya lanipes Atyid shrimp Freshwater invertebrate F	Muscle	7	-	Rio Espiritu	2		-	-	-	-21.52	-20.02	5.29	5.29	a	F
Atya lanipes Atyid shrimp Freshwater invertebrate F	Muscle	7	-	Rio Espiritu	2		-	-	-	-22.19	-20.69	5.41	5.41	a	F
Atya scabra Atyid shrimp Freshwater invertebrate F	Muscle	7	-	Rio Espiritu	2		-	-	-	-23.14	-21.64	5.69	5.69	a	F
Atya sp. Atyid shrimp Freshwater invertebrate F	Muscle	15	C100LR Real Anon		2		45.57	14.72	3.61	-22554	-21.05	7.27	7.27	a	F
Atya sp. Atyid shrimp Freshwater invertebrate F	Muscle	15	C100	Real Anon	2		46.45	13.92	3.89	-23037	-20.98	7.26	7.26	e a	F
Atya sp. Atyid shrimp Freshwater invertebrate F	Muscle	15	C97	Real Anon	2		44.94	13.11	4.00	-23054	-20.79	6.91	6.91	e a	F
Atya sp. Atyid shrimp Freshwater invertebrate F	Muscle	15	C98	Real Anon	2		43.74	13.26	3.85	-22.87	-20.89	7.00	7.00	e a	F
Atya sp. Atyid shrimp Freshwater invertebrate F	Muscle	15	C99	Real Anon	2		45.68	13.78	3.87	-22721	-20.70	7.08	7.08	e a	F
Eleotrus pisonis Spinycheek sleeper Freshwater fish F	Muscle	7	-	Rio Espiritu	2		-	-	-	-20.46	-18.96	9.53	9.53	a	F
Fulica americana American coot Bird F	Edible portion	13	-		2		-	-	-	-24.48	-22.98	3.43	3.43	a	F
Gallinula chloropus Common moorhen Bird F	Edible portion	13	-		2		-	-	-	-17.64	-16.14	4.44	4.44	a	F
Gobiomorus dormitor Bigmouth sleeper Freshwater fish F	Muscle	7	-	Rio Espiritu	2		-	-	-	-17.56	-16.06	8.02	8.02	a	F
Gobiomorus dormitor Bigmouth sleeper Freshwater fish F	Muscle	7	-	Rio Espiritu	2		-	-	-	-19.28	-17.78	9.03	9.03	a	F
Gobiomorus dormitor Bigmouth sleeper Freshwater fish F	Muscle	15	C80	Real Anon	2		46.51	14.02	3.87	-21259	-19.24	9.60	9.60	e a	F
Gobiomorus dormitor Bigmouth sleeper Freshwater fish F	Muscle	15	C81	Real Anon	2		46.22	13.96	3.86	-22251	-20.24	9.13	9.13	e a	F
Macrobrachium acanthurus Palemonid shrimp Freshwater invertebrate F	Muscle	7	-	Rio Espiritu	2		-	-	-	-19.16	-17.66	9.44	9.44	a	F
Macrobrachium crenulatum Palemonid shrimp Freshwater invertebrate F	Muscle	7	-	Rio Espiritu	2		-	-	-	-22.23	-20.73	6.97	6.97	a	F
Macrobrachium crenulatum Palemonid shrimp Freshwater invertebrate F	Muscle	7	-	Rio Espiritu	2		-	-	-	-23.75	-22.25	5.73	5.73	a	F
Macrobrachium heterochirus Palemonid shrimp Freshwater invertebrate F	Muscle	7	-	Rio Espiritu	2		-	-	-	-21.53	-20.03	7.03	7.03	a	F
Macrobrachium sp. Palemonid shrimp Freshwater invertebrate F	Muscle	15	C93LR Real Anon		2		45.29	14.66	3.60	-22133	-20.63	8.59	8.59	a	F
Macrobrachium sp. Palemonid shrimp Freshwater invertebrate F	Muscle	15	C68	Near Ponce	2		45.89	13.94	3.84	-20813	-18.85	9.21	9.21	e a	F
Macrobrachium sp. Palemonid shrimp Freshwater invertebrate F	Muscle	15	C90	Real Anon	2		45.14	13.85	3.80	-22.55	-20.65	9.10	9.10	e a	F
Macrobrachium sp. Palemonid shrimp Freshwater invertebrate F	Muscle	15	C91	Real Anon	2		44.85	13.30	3.94	-21.94	-19.80	8.87	8.87	e a	F
Macrobrachium sp. Palemonid shrimp Freshwater invertebrate F	Muscle	15	C92	Real Anon	2		45.64	13.39	3.98	-23385	-21.17	8.64	8.64	e a	F
Macrobrachium sp. Palemonid shrimp Freshwater invertebrate F	Muscle	15	C93	Real Anon	2		45.24	13.24	3.99	-22.66	-20.43	8.36	8.36	e a	F
Macrobrachium sp. Palemonid shrimp Freshwater invertebrate F	Muscle	15	C94	Real Anon	2		45.87	14.08	3.80	-22541	-20.65	8.85	8.85	e a	F
Macrobrachium sp. Palemonid shrimp Freshwater invertebrate F	Muscle	15	C95	Real Anon	2		46.17	13.17	4.09	-22374	-19.95	8.29	8.29	e a	F
Macrobrachium sp. Palemonid shrimp Freshwater invertebrate F	Muscle	15	C96	Real Anon	2		46.82	13.15	4.15	-22974	-20.43	8.94	8.94	e a	F
Macrobrachium spp. Palemonid shrimp Freshwater invertebrate F	Muscle	7	-	Rio Espiritu	2		-	-	-	-20.99	-19.49	9.88	9.88	a	F
Macrobrachium spp. Palemonid shrimp Freshwater invertebrate F	Muscle	7	-	Rio Espiritu	2		-	-	-	-19.67	-18.17	6.81	6.81	a	F
Macrobrachium spp. Palemonid shrimp Freshwater invertebrate F	Muscle	7	-	Rio Espiritu	2		-	-	-	-19.44	-17.94	7.11	7.11	a	F
Macrobrachium spp. Palemonid shrimp Freshwater invertebrate F	Muscle	7	-	Rio Espiritu	2		-	-	-	-20.27	-18.77	9.34	9.34	a	F
Neritina spp. Grazing freshwater snail Freshwater invertebrate F	Muscle	7	-	Rio Espiritu	2		-	-	-	-21.48	-19.98	8.55	8.55	a	F
Sicydium plumieri Green stream goby Freshwater fish F	Muscle	7	-	Rio Espiritu	2		-	-	-	-17.77	-16.27	6.49	6.49	a	F
Sicydium plumieri Green stream goby Freshwater fish F	Muscle	7	-	Rio Espiritu	2		-	-	-	-16.69	-15.19	7.57	7.57	a	F
Sicydium plumieri Green stream goby Freshwater fish F	Muscle	7	-	Rio Espiritu	2		-	-	-	-21.55	-20.05	8.72	8.72	a	F
Thiara granifera Grazing freshwater snail Freshwater invertebrate F	Muscle	7	-	Rio Espiritu	2		-	-	-	-20.84	-19.34	7.29	7.29	a	F
Xiphocaris elongata Yellow-nose shrimp Freshwater invertebrate F	Muscle	7	-	Rio Espiritu	2		-	-	-	-22.31	-20.81	4.94	4.94	a	F
Xiphocaris elongata Yellow-nose shrimp Freshwater invertebrate F	Muscle	7	-	Rio Espiritu	2		-	-	-	-19.07	-17.57	5.26	5.26	a	F
Xiphocaris elongata Yellow-nose shrimp Freshwater invertebrate F	Muscle	7	-	Rio Espiritu	2		-	-	-	-15.43	-13.93	6.06	6.06	a	F
Xiphocaris elongata Yellow-nose shrimp Freshwater invertebrate F	Muscle	7	-	Rio Espiritu	2		-	-	-	-19.85	-18.35	8.11	8.11	a	F
Xiphocaris elongata Yellow-nose shrimp Freshwater invertebrate F	Muscle	7	-	Rio Espiritu	2		-	-	-	-17.56	-16.06	6.64	6.64	a	F
Xiphocaris elongata Yellow-nose shrimp Freshwater invertebrate F	Muscle	7	-	Rio Espiritu	2		-	-	-	-17.6	-16.10	7.84	7.84	a	F
Xiphocaris elongata Yellow-nose shrimp Freshwater invertebrate F	Muscle	7	-	Rio Espiritu	2		-	-	-	-19.8	-18.30	7.42	7.42	a	F
Xiphocaris elongata Yellow-nose shrimp Freshwater invertebrate F	Muscle	15	C83	Real Anon	2		42.06	9.64	5.09	-21556	-17.29	6.68	6.68	e a	F
Xiphocaris elongata Yellow-nose shrimp Freshwater invertebrate F	Muscle	15	C84	Real Anon	2		48.12	9.75	5.76	-21323	-15.82	6.92	6.92	e a	F
Xiphocaris elongata Yellow-nose shrimp Freshwater invertebrate F	Muscle	15	C85	Real Anon	2		49.23	11.28	5.09	-21062	-16.80	6.73	6.73	e a	F
Miscellaneous small shrimp Marine invertebrate M	Muscle	8	-	Horn Island	2		-	-	-	-13.5	-10.50	10.6	10.6	b	M
Anchovy Bony fish M	Muscle	15	E74	Fajardo	2		43.93	12.79	4.01	-17307	-13.53	6.08	6.08	e b	M
Anchovy Bony fish M	Muscle	15	E75	Fajardo	2		45.02	13.35	3.94	-17441	-13.80	6.77	6.77	e b	M
Abudefduf saxatilis Sergant Major Bony fish M	Muscle	-		St. Croix	2		-	-	-	-15.3	-12.30	-	-	b	M
Acanthopleura granulata West indian fuzzy chiton Chiton M	Edible portion	13	-	Grand Turk	2		-	-	-	-8.18	-5.18	1.61	1.61	b	M
Acanthopleura granulata West indian fuzzy chiton Chiton M	Edible portion	13	-	Grand Turk	2		-	-	-	-9.03	-6.03	3.4	3.4	b	M
Acanthurus chiurgus Surgeonfish Bony fish M	Muscle	4	-	St. Croix	2		-	-	-	-15.9	-12.90	-	-	b	M
Acanthurus coeruleus Blue tang Bony fish M	Muscle	4	-	St. Croix	2		-	-	-	-14.6	-11.60	-	-	b	M
Acanthurus sp. Surgeonfish Bony fish M	Edible portion	13	-	Grand Turk	2		-	-	-	-17.69	-14.69	6.88	6.88	b	M
Acanthurus sp. Surgeonfish Bony fish M	Bone	13	-	Marmora Bay	1		-	-	-	-10.55	-14.55	5.08	6.78	k l	M
Acanthurus sp. Surgeonfish Bony fish M	Bone	13	-	Spring Bay	1		-	-	-	-10.35	-14.35	2.98	4.68	k l	M
Acmaeidae Limpet Gastropod M	Edible portion	13	-	Haiti	2		-	-	-	-10.35	-7.35	0.33	0.33	b	M
Aetobatis narinari Spotted eagle ray Cartilaginous fish M	Bone collagen	6	-	Grenada	1		-	-	-	-10.6	-14.60	5.9	7.6	k l	M
Aetobatis narinari Spotted eagle ray Cartilaginous fish M	Bone collagen	6	-	Grenada	1		-	-	-	-13.5	-17.50	4.2	5.9	k l	M
Albula vulpes Bonefish Bony fish M	Bone collagen	6	-	Middle Caicos	1		-	-	-	-3.8	-7.80	-1.4	0.3	k l	M
Albula vulpes Bonefish Bony fish M	Bone collagen	6	-	Middle Caicos	1		-	-	-	-4.5	-8.50	5	6.7	k l	M
Albula vulpes Bonefish Bony fish M	Bone	13	-	Grand Turk	1		-	-	-	-5.71	-9.71	4.43	6.13	k l	M
Alutera schoepfi Orange filefish Bony fish M	Muscle	4	-	St. Croix	2		-	-	-	-13.4	-10.40	-	-	b	M
Anadara lienosa floridana Cut-ribbed ark Bivalve M	Shell	15	D52	Tibes	1		12.03	-	-	1.32	-14.53	-	-	c	M
Anadara lienosa floridana Cut-ribbed ark Bivalve M	Shell	15	D53	Tibes	1		12.02	-	-	1.25	-14.60	-	-	c	M
Anadara notabilis Eared ark Bivalve M	Shell	15	D50	Tibes	1		11.57	-	-	0.60	-15.25	-	-	c	M
Anadara notabilis Eared ark Bivalve M	Shell	15	D51	Tibes	1		12.08	-	-	1.08	-14.77	-	-	c	M
Anadara ovalis Blood ark Bivalve M	Shell	15	D83	Tibes	1		12.04	-	-	-1.18	-17.03	-	-	c	M
Anadara ovalis Blood ark Bivalve M	Shell	15	D84	Tibes	1		12.04	-	-	-0.55	-16.40	-	-	c	M
Anisotremus virginicus Porkfish Bony fish M	Muscle	6	-	Grand Bahama	2		-	-	-	-13.2	-10.20	7.5	7.5	b	M
Anisotremus virginicus Porkfish Bony fish M	Bone collagen	6	-	Grand Bahama	2		-	-	-	-9.4	-10.40	5.7	7.4	b k l	M
Anisotremus virginicus Porkfish Bony fish M	Muscle	15	E100LR Fajardo		2		46.05	14.52	3.70	-13868	-10.87	7.90	7.90	b	M
Anisotremus virginicus Porkfish Bony fish M	Muscle	15	E100	Fajardo	2		45.32	13.86	3.82	-14.19	-10.77	7.49	7.49	e b	M
Anisotremus virginicus Porkfish Bony fish M	Muscle	15	E99	Fajardo	2		45.67	13.62	3.91	-14262	-10.66	8.08	8.08	e b	M
Anomalocardia brasiliana Carib pointed-venus Bivalve M	Shell	15	D114	Tibes	1		11.95	-	-	0.11	-15.74	-	-	c	M
Anomalocardia brasiliana Carib pointed-venus Bivalve M	Shell	15	D115	Tibes	1		11.92	-	-	0.13	-15.72	-	-	c	M
Arca imbricata Mossy ark Bivalve M	Shell	15	E7 Tibes		1		11.92	-	-	1.67	-14.18	-	-	c	M
Arca imbricata Mossy ark Bivalve M	Shell	15	E8 Tibes		1		11.93	-	-	1.61	-14.24	-	-	c	M
Arca zebra Turkey wing Bivalve M	Shell	15	E12	Tibes	1		11.91	-	-	2.10	-13.75	-	-	c	M
Arca zebra Turkey wing Bivalve M	Shell	15	E13	Tibes	1		11.86	-	-	1.18	-14.67	-	-	c	M
Astraea caelata Carved starsnail Gastropod M	Shell	15	D110	Tibes	1		11.92	-	-	2.51	-13.34	-	-	c	M
Astraea caelata Carved starsnail Gastropod M	Shell	15	D111	Tibes	1		11.93	-	-	2.61	-13.24	-	-	c	M
Astrea sp. Star-shell Gastropod M	Muscle	4	-	St. Croix	2		-	-	-	-10.6	-7.60	-	-	b	M
Atherinomorus stipes Hardhead silverside Bony fish M	Muscle	4	-	St. Croix	2		-	-	-	-15	-12.00	-	-	b	M
Atrina rigida Pen shell Bivalve M	Soft parts	6	-	Turks and Caicos	2		-	-	-	-13.4	-10.40	2.3	2.3	b	M
Aurelia aurita Moon jellyfish Marine invertebrate M	Muscle	8	-	Horn Island	2		-	-	-	-19.5	-16.50	15	15	b	M
Balistes capriscus Gray triggerfish Bony fish M	Muscle	8	-	Horn Island	2		-	-	-	-16.7	-13.70	11.9	11.9	b	M
Balistes vetula Queen triggerfish Bony fish M	Muscle	6	-	Grand Bahama	2		-	-	-	-11.6	-8.60	7.3	7.3	b	M
Balistes vetula Queen triggerfish Bony fish M	Muscle	6	-	Grand Bahama	2		-	-	-	-11.8	-8.80	8.2	8.2	b	M
Balistes vetula Queen triggerfish Bony fish M	Bone collagen	6	-	Grand Bahama	2		-	-	-	-7.1	-8.10	5.9	7.6	b k l	M
Balistes vetula Queen triggerfish Bony fish M	Bone collagen	6	-	Grand Bahama	2		-	-	-	-8	-9.00	-	-	b k l	M
Balistidae Triggerfish Bony fish M	Bone collagen	6	-	Antigua	1		-	-	-	-10.5	-14.50	-	-	k l	M
Balistidae Triggerfish Bony fish M	Bone	13	-	Spring Bay	1		-	-	-	-11.04	-15.04	3.07	4.77	k l	M
Balistidae Triggerfish Bony fish M	Muscle	16	-	-	2		-	-	-	-15.1	-12.10	10.6	10.6	b	M
Ballistidae sp. Triggerfish Bony fish M	Muscle	15	C71	Combate	2		45.09	13.95	3.77	-15265	-11.93	8.96	8.96	e b	M
Ballistidae sp. Triggerfish Bony fish M	Muscle	15	C72	Combate	2		45.45	14.05	3.77	-15153	-11.81	8.33	8.33	e b	M
Ballistidae sp. Triggerfish Bony fish M	Muscle	15	C73	Combate	2		45.06	14.02	3.75	-15.69	-12.39	7.90	7.90	e b	M
Ballistidae sp. Triggerfish Bony fish M	Muscle	15	C74	Combate	2		45.91	14.28	3.75	-14727	-11.43	8.77	8.77	e b	M
Belonidae Needlefish Bony fish M	Bone	9	-	Tutu	1		-	-	-	-7.4	-11.40	6.2	7.9	k l	M
Belonidae sp. Needlefish Bony fish M	Muscle	15	C109	Fajardo	2		45.16	13.83	3.81	-10628	-7.22	7.21	7.21	e b	M
Belonidae sp. Needlefish Bony fish M	Muscle	15	E72	Fajardo	2		45.05	13.93	3.77	-14201	-10.86	10.93	10.93	e b	M
Belonidae sp. Needlefish Bony fish M	Muscle	15	E73	Fajardo	2		44.13	12.36	4.17	-14667	-10.60	9.86	9.86	e b	M
Bittium varium Grass cerith Gastropod M	Soft parts	6	-	Turks and Caicos	2		-	-	-	-10.9	-7.90	3.7	3.7	b	M
Bothus lunatus Peacock flounder Bony fish M	Edible portion	13	-	Grand Turk	2		-	-	-	-14.72	-11.72	3.63	3.63	b	M
Calamus bajonado Jolthead porgy Bony fish M	Muscle	6	-	Grand Bahama	2		-	-	-	-10.9	-7.90	6	6	b	M
Calamus proridens Littlehead porgy Bony fish M	Edible portion	13	-	Grand Turk	2		-	-	-	-10.84	-7.84	5.37	5.37	b	M
Calamus sp. Porgy Bony fish M	Bone collagen	6	-	Middle Caicos	1		-	-	-	-8.2	-12.20	9.2	10.9	k l	M
Calamus sp. Porgy Bony fish M	Bone	9	-	Tutu	1		-	-	-	-14	-18.00	-	-	k l	M
Calamus sp. Porgy Bony fish M	Edible portion	13	-	Grand Turk	2		-	-	-	-11.68	-8.68	0.97	0.97	b	M
Calamus sp. Porgy Bony fish M	Bone	13	-	Marmora Bay	1		-	-	-	-5.42	-9.42	5.77	7.47	k l	M
Calamus sp. Porgy Bony fish M	Muscle	15	E98	Fajardo	2		-	-	3.9*	-13507	-9.93	7.05	7.05	e b	M
Caranus hippos Crevalle jack Bony fish M	Bone	13	-	Marmora Bay	1		-	-	-	-7.5	-11.50	6.77	8.47	k l	M
Caranx crysos or Caranx fusus Blue runner Bony fish M	Muscle	6	-	Grand Bahama	2		-	-	-	-12	-9.00	7.5	7.5	b	M
Caranx crysos or Caranx fusus Blue runner Bony fish M	Edible portion	13	-	Grand Turk	2		-	-	-	-16.84	-13.84	1.98	1.98	b	M
Caranx ruber Bar jack Bony fish M	Muscle	4	-	St. Croix	2		-	-	-	-11.5	-8.50	-	-	b	M
Caranx ruber Bar jack Bony fish M	Bone collagen	6	-	Middle Caicos	1		-	-	-	-1.3	-5.30	8.1	9.8	k l	M
Caranx ruber Bar jack Bony fish M	Bone collagen	6	-	Middle Caicos	1		-	-	-	-1.3	-5.30	8.3	10	k l	M
Caranx ruber Bar jack Bony fish M	Bone collagen	6	-	Middle Caicos	1		-	-	-	-3.6	-7.60	-	-	k l	M
Caranx sp. Jack Bony fish M	Bone	9	-	Tutu	1		-	-	-	-9.8	-13.80	6.4	8.1	k l	M
Caranx sp. Jack Bony fish M	Bone	13	-	Spring Bay	1		-	-	-	-10.21	-14.21	4.83	6.53	k l	M
Caranx sp. Jack Bony fish M	Muscle	15	C61	Ponce	2		45.81	14.06	3.80	-15966	-12.57	7.23	7.23	e b	M
Caranx sp. Jack Bony fish M	Muscle	15	E84	Fajardo	2		45.65	14.30	3.72	-16209	-12.96	7.76	7.76	e b	M
Caranx sp. Jack Bony fish M	Muscle	15	E85	Fajardo	2		45.25	14.16	3.73	-16226	-12.96	7.85	7.85	e b	M
Caranx sp. Jack Bony fish M	Muscle	15	E95	Fajardo	2		45.11	13.80	3.81	-12369	-8.95	9.05	9.05	e b	M
Caranx sp. Jack Bony fish M	Muscle	15	E96	Fajardo	2		46.43	13.42	4.04	-15854	-12.03	10.08	10.08	e b	M
Caranx sp. Jack Bony fish M	Muscle	15	E97	Fajardo	2		45.24	13.82	3.82	-15464	-12.03	8.84	8.84	e b	M
Carcharhinidae sp. Requiem shark Cartilaginous fish M	Muscle	15	E76	Fajardo	2		43.71	16.27	3.13	-14.04	-11.87	9.24	9.24	e b	M
Carcharhinidae sp. Requiem shark Cartilaginous fish M	Muscle	15	E77	Fajardo	2		43.75	16.18	3.16	-14028	-11.82	9.32	9.32	e b	M
Carcharhinidae sp. Requiem shark Cartilaginous fish M	Muscle	15	E78	Fajardo	2		45.91	15.64	3.43	-14518	-11.82	9.72	9.72	e b	M
Carcharhinus sp. Requiem shark Cartilaginous fish M	Bone collagen	6	-	Grenada	1		-	-	-	-9.3	-13.30	10.3	12	k l	M
Carcharhinus sp. Requiem shark Cartilaginous fish M	Bone	13	-	Grand Turk	1		-	-	-	-4.24	-8.24	7.93	9.63	k l	M
Caretta caretta Loggerhead turtle Sea turtle M	Collagen	5	-	Atlantic	2		-	-	-	-14.6	-14.20	20	20.3	b I j	M
Cassiopea sp. Jellyfish Marine invertebrate M	Muscle	4	-	Cayo Miskitos	2		-	-	-	-23.2	-20.20	-	-	b	M
Cassis tuberosa King helmet Gastropod M	Shell	15	E31	Tibes	1		12.01	-	-	3.66	-12.19	-	-	c	M
Cassis tuberosa King helmet Gastropod M	Shell	15	E32	Tibes	1		12.04	-	-	3.45	-12.40	-	-	c	M
Cephalopholis fulva Coney Bony fish M	Muscle	6	-	Grand Bahama	2		-	-	-	-12.9	-9.90	8	8	b	M
Chaetodipterus faber Atlantic spadefish Bony fish M	Muscle	8	-	Horn Island	2		-	-	-	-19.2	-16.20	14.9	14.9	b	M
Chaetodon capistratus Foureye butterflyfish Bony fish M	Muscle	4	-	St. Croix	2		-	-	-	-12.4	-9.40	-	-	b	M
Chama sp. Jewel box Bivalve M	Shell	15	E17	Tibes	1		11.79	-	-	1.10	-14.75	-	-	c	M
Chama sp. Jewel box Bivalve M	Shell	15	E18	Tibes	1		11.66	-	-	0.69	-15.16	-	-	c	M
Chelonia mydas Green sea turtle Sea turtle M	Scute	2	-	Mauritania	2		-	-	-	-12.4	-12.00	8.6	8.9	b i j	M
Chelonia mydas Green sea turtle Sea turtle M	Scute	2	-	Mauritania	2		-	-	-	-13.3	-12.90	9.2	9.5	b i j	M
Chelonia mydas Green sea turtle Sea turtle M	Scute	2	-	Mauritania	2		-	-	-	-10.2	-9.80	7.4	7.7	b i j	M
Chelonia mydas Green sea turtle Sea turtle M	Collagen	5	-	Atlantic	2		-	-	-	-15.4	-15.00	9.4	9.7	b i j	M
Chelonia mydas Green sea turtle Sea turtle M	Bone collagen	6	-	Antigua	1		-	-	-	-3.8	-6.40	5.1	5.4	i j	M
Chelonia mydas Green sea turtle Sea turtle M	Bone	13	-	Grand Turk	1		-	-	-	-3.67	-6.27	3.92	4.22	i j	M
Cheloniidae Sea turtle Sea turtle M	Bone	13	-	Grande Anse	1		-	-	-	-11.63	-14.23	6.58	6.88	i j	M
Cheloniidae Sea turtle Sea turtle M	Bone collagen	15	C20	Punta Candelero	1		10.94	3.99	3.20	-7.92	-10.52	6.06	6.36	g h	M
Cheloniidae Sea turtle Sea turtle M	Bone collagen	15	D15	Tibes	1		22.56	7.96	3.30	-10.99	-13.59	6.80	7.10	i j	M
Chione cancellata Cross-barred venus Bivalve M	Shell	15	D70	Tibes	1		11.94	-	-	0.57	-15.28	-	-	c	M
Chione cancellata Cross-barred venus Bivalve M	Shell	15	D71	Tibes	1		11.93	-	-	1.14	-14.71	-	-	c	M
Chione granulata Cross-barred venus Bivalve M	Shell	15	E58	Tibes	1		11.92	-	-	-0.87	-16.72	-	-	c	M
Chione granulata Cross-barred venus Bivalve M	Shell	15	E59	Tibes	1		12.00	-	-	-0.34	-16.19	-	-	c	M
Chiton squamosus Chiton Chiton M	Gut contents	6	-	Turks and Caicos	2		-	-	-	-8	-5.00	1.4	1.4	b	M
Chiton squamosus Chiton Chiton M	Soft parts	6	-	Turks and Caicos	2		-	-	-	-8.2	-5.20	3.3	3.3	b	M
Chiton squamosus Chiton Chiton M	Soft parts	6	-	Turks and Caicos	2		-	-	-	-8.9	-5.90	3.5	3.5	b	M
Chiton squamosus Chiton Chiton M	Soft parts	6	-	Turks and Caicos	2		-	-	-	-8.9	-5.90	4.1	4.1	b	M
Chloroscomborus chrysurus Atlantic bumper Bony fish M	Muscle	8	-	Horn Island	2		-	-	-	-17.8	-14.80	14.5	14.5	b	M
Citharichthys spilopterus Bay whiff Bony fish M	Muscle	8	-	Horn Island	2		-	-	-	-16.8	-13.80	13.1	13.1	b	M
Cittarium pica West Indain top shell Gastropod M	Muscle	15	D44LR Fajardo		2		43.11	13.39	3.76	-14.33	-11.33	5.32	5.32	b	M
Cittarium pica West Indain top shell Gastropod M	Shell	15	D101	Tibes	1		11.89	-	-	2.48	-13.37	-	-	c	M
Cittarium pica West Indain top shell Gastropod M	Shell	15	D102	Tibes	1		11.83	-	-	2.62	-13.23	-	-	c	M
Cittarium pica West Indain top shell Gastropod M	Shell	15	D103	Tibes	1		11.84	-	-	2.89	-12.96	-	-	c	M
Cittarium pica West Indain top shell Gastropod M	Shell	15	D104	Tibes	1		11.87	-	-	3.48	-12.37	-	-	c	M
Cittarium pica West Indain top shell Gastropod M	Shell	15	D105	Tibes	1		11.86	-	-	3.39	-12.46	-	-	c	M
Cittarium pica West Indain top shell Gastropod M	Muscle	15	D36	Fajardo	2		42.14	13.11	3.75	-13.59	-10.29	4.39	4.39	e b	M
Cittarium pica West Indain top shell Gastropod M	Muscle	15	D38	Fajardo	2		43.38	13.30	3.81	-14.17	-10.76	5.67	5.67	e b	M
Cittarium pica West Indain top shell Gastropod M	Muscle	15	D40	Fajardo	2		42.43	12.73	3.89	-13.50	-9.95	4.94	4.94	e b	M
Cittarium pica West Indain top shell Gastropod M	Muscle	15	D42	Fajardo	2		41.82	12.97	3.76	-13.77	-10.45	5.06	5.06	e b	M
Cittarium pica West Indain top shell Gastropod M	Muscle	15	D44	Fajardo	2		42.81	12.57	3.97	-14.99	-11.28	5.12	5.12	e b	M
Cittarium pica West Indain top shell Gastropod M	Soft parts	16	-	-	2		-	-	-	-11.4	-8.40	3.5	3.5	b	M
Cittarium pica West Indain top shell Gastropod M	Shell	16	-	-	2		-	-	-	2	-10.80	-	-	b c	M
Cittarium pica West Indain top shell Gastropod M	Shell	16	-	-	2		-	-	-	1.8	-11.00	-	-	b c	M
Clibanarius sp. Hermit crab Marine crab M	Muscle	4	-	St. Croix	2		-	-	-	-14	-11.00	-	-	b	M
Clibanarius vittatus Striped hermit crab Marine crab M	Muscle	8	-	Horn Island	2		-	-	-	-15.1	-12.10	9.6	9.6	b	M
Codakia obicularis Tiger lucine Bivalve M	Soft parts	6	-	Turks and Caicos	2		-	-	-	-22.3	-19.30	2	2	b	M
Codakia obicularis Tiger lucine Bivalve M	Soft parts	6	-	Turks and Caicos	2		-	-	-	-23.8	-20.80	1.9	1.9	b	M
Codakia obicularis Tiger lucine Bivalve M	Soft parts	6	-	Turks and Caicos	2		-	-	-	-22.8	-19.80	0.4	0.4	b	M
Codakia obicularis Tiger lucine Bivalve M	Edible portion	13	-	Grand Turk	2		-	-	-	-22.78	-19.78	0.8	0.8	b	M
Codakia obicularis Tiger lucine Bivalve M	Edible portion	13	-	Grand Turk	2		-	-	-	-24.09	-21.09	0.56	0.56	b	M
Codakia orbicularis Tiger lucine Bivalve M	Shell	15	E47	Tibes	1		11.94	-	-	2.13	-13.72	-	-	c	M
Codakia orbicularis Tiger lucine Bivalve M	Shell	15	E48	Tibes	1		11.96	-	-	2.04	-13.81	-	-	c	M
Coryphaena hippurus Dolphinfish Bony fish M	Edible portion	13	-	Grand Turk	2		-	-	-	-14.93	-11.93	6.46	6.46	b	M
Coryphaena hippurus Dolphinfish Bony fish M	Muscle	15	E92	Fajardo	2		45.52	14.13	3.76	-15507	-12.19	7.86	7.86	e b	M
Coryphaena hippurus Dolphinfish Bony fish M	Muscle	15	E93	Fajardo	2		44.52	13.83	3.76	-15514	-12.20	7.43	7.43	e b	M
Crassostrea rhizophorae Mangrove oyster Bivalve M	Muscle	15	D32LR Boqueron	2	27.32		5.17	6.17	-17.38	-14.38	5.26	5.26	b		M
Crassostrea rhizophorae Mangrove oyster Bivalve M	Shell	15	E63	Tibes	1		11.96	-	-	-0.46	-16.31	-	-	c	M
Crassostrea rhizophorae Mangrove oyster Bivalve M	Shell	15	E64	Tibes	1		11.92	-	-	-1.32	-17.17	-	-	c	M
Crassostrea rhizophorae Mangrove oyster Bivalve M	Shell	15	E65	Tibes	1		11.85	-	-	-0.60	-16.45	-	-	c	M
Crassostrea rhizophorae Mangrove oyster Bivalve M	Shell	15	E66	Tibes	1		11.84	-	-	1.27	-14.58	-	-	c	M
Crassostrea rhizophorae Mangrove oyster Bivalve M	Shell	15	E67	Tibes	1		11.83	-	-	-0.74	-16.59	-	-	c	M
Crassostrea rhizophorae Mangrove oyster Bivalve M	Muscle	15	D26	Boqueron	2		43.03	9.49	5.29	-21.34	-15.21	4.94	4.94	e b	M
Crassostrea rhizophorae Mangrove oyster Bivalve M	Muscle	15	D28	Boqueron	2		-	-	5.65*	-20.59	-15.29	5.32	5.32	e b	M
Crassostrea rhizophorae Mangrove oyster Bivalve M	Muscle	15	D30	Boqueron	2		38.55	8.01	5.62	-21.35	-14.61	5.04	5.04	e b	M
Crassostrea rhizophorae Mangrove oyster Bivalve M	Muscle	15	D34	Boqueron	2		39.65	8.34	5.55	-21.05	-14.44	3.99	3.99	e b	M
Crepidula plana White slipper snail Gastropod M	Muscle	8	-	Horn Island	2		-	-	-	-19.3	-16.30	8.7	8.7	b	M
Cymatium sp. Triton Gastropod M	Shell	15	E23	Tibes	1		8.78	-	-	-1.81	-17.66	-	-	c	M
Cymatium sp. Triton Gastropod M	Shell	15	E24	Tibes	1		11.74	-	-	1.43	-14.42	-	-	c	M
Dactylopterus vulitanus Flying gurnard Bony fish M	Edible portion	13	-	Grand Turk	2		-	-	-	-9.87	-6.87	5.93	5.93	b	M
Dasyatis americana Southern stingray Cartilaginous fish M	Edible portion	13	-	Grand Turk	2		-	-	-	-11.44	-8.44	4.81	4.81	b	M
Decapterus sp. Scad Bony fish M	Edible portion	13	-	Grand Turk	2		-	-	-	-16.96	-13.96	3.56	3.56	b	M
Decapterus sp. Scad Bony fish M	Edible portion	13	-	Grand Turk	2		-	-	-	-16.96	-13.96	3.46	3.46	b	M
Dermochelys coriacea Leatherback turtle Sea turtle M	Collagen	5	-	Atlantic	2		-	-	-	-19	-18.60	14.1	14.4	b i j	M
Diadema antillarium Black urchin Echinodermata M	Muscle	4	-	St. Croix	2		-	-	-	-12.1	-9.10	-	-	b	M
Diadema antillarium Black urchin Echinodermata M	Muscle	4	-	St. Croix	2		-	-	-	-12.9	-9.90	-	-	b	M
Diadema antillarium Black urchin Echinodermata M	Soft parts	6	-	Turks and Caicos	2		-	-	-	-9.3	-6.30	2.4	2.4	b	M
Diodon holocanthus Long-spine porcupinefish Bony fish M	Muscle	4	-	St. Croix	2		-	-	-	-11.9	-8.90	-	-	b	M
Diodon holocanthus Long-spine porcupinefish Bony fish M	Muscle	4	-	St. Croix	2		-	-	-	-12.2	-9.20	-	-	b	M
Diodon holocanthus Long-spine porcupinefish Bony fish M	Muscle	4	-	Cayo Miskitos	2		-	-	-	-16.6	-13.60	-	-	b	M
Diodon holocanthus Long-spine porcupinefish Bony fish M	Muscle	4	-	Cayo Miskitos	2		-	-	-	-16.7	-13.70	-	-	b	M
Diodon holocanthus Long-spine porcupinefish Bony fish M	Muscle	4	-	Cayo Miskitos	2		-	-	-	-17.6	-14.60	-	-	b	M
Diodon hystrix Porcupinefish Bony fish M	Bone	9	-	Tutu	1		-	-	-	-6.5	-10.50	6.3	8	k l	M
Diodon hystrix Porcupinefish Bony fish M	Bone	9	-	Tutu	1		-	-	-	-4.9	-8.90	7.3	9	k l	M
Diodon hystrix Porcupinefish Bony fish M	Bone	13	-	Grand Turk	1		-	-	-	-7.4	-11.40	6.06	7.76	k l	M
Diplectrum formosum Sand perch Bony fish M	Muscle	8	-	Horn Island	2		-	-	-	-17.1	-14.10	14.2	14.2	b	M
Donax denticulatus Tropical surf clam Bivalve M	Shell	15	E41	Tibes	1		12.21	-	-	0.03	-15.82	-	-	c	M
Donax denticulatus Tropical surf clam Bivalve M	Shell	15	E42	Tibes	1		12.06	-	-	0.98	-14.87	-	-	c	M
Echinometra lucunter Urchin Echinodermata M	Muscle	4	-	St. Croix	2		-	-	-	-14.5	-11.50	-	-	b	M
Echinometra lucunter Urchin Echinodermata M	Muscle	4	-	St. Croix	2		-	-	-	-14.5	-11.50	-	-	b	M
Elops saurus Ladyfish Bony fish M	Muscle	8	-	Horn Island	2		-	-	-	-19.5	-16.50	12.7	12.7	b	M
Emerita talpoida Common mole crab Marine crab M	Muscle	8	-	Horn Island	2		-	-	-	-15.3	-12.30	8.9	8.9	b	M
Epinephalus itajara Spotted jewfish Bony fish M	Muscle	15	E94	Fajardo	2		45.36	13.74	3.85	-13888	-10.40	10.67	10.67	e b	M
Epinephelus guttatus Red hind	Nassau grouper Bony fish M	Muscle	6	-	2		-	-	-	-13	-10.00	7.6	7.6	b	M
Epinephelus guttatus Red hind	Nassau grouper Bony fish M	Bone collagen	6	-	2		-	-	-	-11.6	-12.60	7.5	9.2	b k l	M
Epinephelus guttatus Red hind	Nassau grouper Bony fish M	Edible portion	13	-	2		-	-	-	-12.3	-9.30	5.2	5.2	b	M
Epinephelus guttatus Red hind	Nassau grouper Bony fish M	Bone	13	-	1		-	-	-	-9.12	-13.12	6.54	8.24	k l	M
Epinephelus itajara Spotted jewfish Bony fish M	Muscle	15	E90	Fajardo	2		45.09	13.91	3.78	-15755	-12.39	8.17	8.17	e b	M
Epinephelus sp. Grouper Bony fish M	Bone collagen	6	-	St. Kitts	1		-	-	-	-	-	6.8	8.5	k l	M
Epinephelus sp. Grouper Bony fish M	Bone	13	-	Pearls	1		-	-	-	-10.31	-14.31	5.95	7.65	k l	M
Epinephelus sp. Grouper Bony fish M	Bone	13	-	Spring Bay	1		-	-	-	-9.3	-13.30	5.49	7.19	k l	M
Epinephelus sp. Grouper Bony fish M	Bone	13	-	Grand Turk	1		-	-	-	-6.79	-10.79	6.91	8.61	k l	M
Epinephelus sp. Grouper Bony fish M	Muscle	15	C76	Combate	2		45.76	14.17	3.77	-13977	-10.64	8.66	8.66	e b	M
Epinephelus sp. Grouper Bony fish M	Muscle	15	C77	Combate	2		44.51	13.87	3.74	-13676	-10.39	8.67	8.67	e b	M
Epinephelus sp. Grouper Bony fish M	Bone collagen	15	D7 Tibes		1		12.18	4.45	3.19	-7.94	-11.94	7.85	9.55	i j	M
Epinephelus sp. Grouper Bony fish M	Bone collagen	15	D10	Tibes	1		12.86	4.66	3.22	-8.36	-12.36	7.53	9.23	k l	M
Epinephelus striatus Nassau grouper	red hind Bony fish M	6	-	Grand Bahama	2		-	-	-	-12.9	-9.90	7.3	7.3	b	M
Epinephelus striatus Nassau grouper	red hind Bony fish M	6	-	Grand Bahama	2		-	-	-	-8.4	-9.40	6.5	8.2	b k l	M
Epinephelus striatus Nassau grouper	red hind Bony fish M	13	-	Grand Turk	2		-	-	-	-15.33	-12.33	7.45	7.45	b	M
Erignathus barbatus Bearded seal Marine mammal M	Collagen	3	-	Greenland	1		-	-	-	-13.9	-16.40	16	16.2	g h	M
Erignathus barbatus Bearded seal Marine mammal M	Collagen	3	-	Greenland	1		-	-	-	-13.8	-16.30	16.8	17	g h	M
Erignathus barbatus Bearded seal Marine mammal M	Collagen	3	-	Greenland	1		-	-	-	-14.6	-17.10	15.5	15.7	g h	M
Erignathus barbatus Bearded seal Marine mammal M	Collagen	3	-	Greenland	1		-	-	-	-14.6	-17.10	14.9	15.1	g h	M
Erignathus barbatus Bearded seal Marine mammal M	Collagen	3	-	Greenland	1		-	-	-	-14.3	-16.80	16.1	16.3	g h	M
Eucinostomus argenteus Silver mojarra Bony fish M	Muscle	8	-	Horn Island	2		-	-	-	-17.8	-14.80	12.5	12.5	b	M
Eucinostomus sp. Mojarra Bony fish M	Muscle	15	C105	Fajardo	2		44.45	13.71	3.78	-14867	-11.51	9.02	9.02	e b	M
Eucinostomus sp. Mojarra Bony fish M	Muscle	15	C106	Fajardo	2		42.96	12.92	3.88	-13354	-9.82	12.40	12.40	e b	M
Eucinostomus sp. Mojarra Bony fish M	Muscle	15	C107	Fajardo	2		43.28	13.00	3.88	-13334	-9.79	10.84	10.84	e b	M
Eucinostomus sp. Mojarra Bony fish M	Muscle	15	C108	Fajardo	2		42.60	13.06	3.81	-13239	-9.84	11.37	11.37	e b	M
Euconostomus sp. Mojarra Bony fish M	Edible portion	13	-	Grand Turk	2		-	-	-	-12.27	-9.27	1.14	1.14	b	M
Euthynnus sp. Tuna Bony fish M	Bone collagen	6	-	St. Kitts	1		-	-	-	-14.6	-18.60	15.8	17.5	k l	M
Euthynnus sp. Tuna Bony fish M	Muscle	16	-	-	2		-	-	-	-16.5	-13.50	9.2	9.2	b	M
Fasciolaria tulipa True tulip snail Gastropod M	Shell	15	E22	Tibes	1		11.76	-	-	-0.02	-15.87	-	-	c	M
Ginglymosioma cirratum Nurse shark Cartilaginous fish M	Bone collagen	6	-	Middle Caicos	1		-	-	-	-6.1	-10.10	10	11.7	k l	M
Ginglymosioma cirratum Nurse shark Cartilaginous fish M	Bone collagen	6	-	Grenada	1		-	-	-	-8.3	-12.30	8	9.7	k l	M
Ginglymosioma cirratum Nurse shark Cartilaginous fish M	Edible portion	13	-	Grand Turk	2		-	-	-	-11.52	-8.52	1.13	1.13	b	M
Gymnothorax ocellatus Ocellated moray Bony fish M	Muscle	8	-	Horn Island	2		-	-	-	-17.5	-14.50	14.4	14.4	b	M
Haemulon album White margate Bony fish M	Muscle	6	-	Grand Bahama	2		-	-	-	-11.1	-8.10	6.9	6.9	b	M
Haemulon album White margate Bony fish M	Edible portion	13	-	Grand Turk	2		-	-	-	-8.05	-5.05	5.01	5.01	b	M
Haemulon carbonarium Caesar grunt Bony fish M	Edible portion	13	-	Grand Turk	2		-	-	-	-7.63	-4.63	5.12	5.12	b	M
Haemulon chrysargyreum Smallmouth grunt Bony fish M	Muscle	4	-	St. Croix	2		-	-	-	-12.9	-9.90	-	-	b	M
Haemulon flavolineatum French grunt Bony fish M	Muscle	4	-	St. Croix	2		-	-	-	-11.9	-8.90	-	-	b	M
Haemulon flavolineatum French grunt Bony fish M	Muscle	6	-	Grand Bahama	2		-	-	-	-10.5	-7.50	8.1	8.1	b	M
Haemulon flavolineatum French grunt Bony fish M	Muscle	6	-	Grand Bahama	2		-	-	-	-10.5	-7.50	7.7	7.7	b	M
Haemulon flavolineatum French grunt Bony fish M	Muscle	6	-	Grand Bahama	2		-	-	-	-10.9	-7.90	7.2	7.2	b	M
Haemulon flavolineatum French grunt Bony fish M	Muscle	6	-	Grand Bahama	2		-	-	-	-10.3	-7.30	8.2	8.2	b	M
Haemulon flavolineatum French grunt Bony fish M	Muscle	6	-	Grand Bahama	2		-	-	-	-10.5	-7.50	7.9	7.9	b	M
Haemulon flavolineatum French grunt Bony fish M	Muscle	6	-	Grand Bahama	2		-	-	-	-10.9	-7.90	7.2	7.2	b	M
Haemulon flavolineatum French grunt Bony fish M	Bone collagen	6	-	Grand Bahama	2		-	-	-	-7	-8.00	5.7	7.4	b k l	M
Haemulon flavolineatum French grunt Bony fish M	Bone collagen	6	-	Grand Bahama	2		-	-	-	-	-	5.4	7.1	b k l	M
Haemulon flavolineatum French grunt Bony fish M	Bone collagen	6	-	Grand Bahama	2		-	-	-	-7	-8.00	5.3	7	b k l	M
Haemulon flavolineatum French grunt Bony fish M	Bone collagen	6	-	Grand Bahama	2		-	-	-	-8.2	-9.20	5.4	7.1	b k l	M
Haemulon flavolineatum French grunt Bony fish M	Edible portion	13	-	Grand Turk	2		-	-	-	-13.09	-10.09	5.35	5.35	b	M
Haemulon parra Sailor's choice Bony fish M	Muscle	6	-	Grand Bahama	2		-	-	-	-10.8	-7.80	7.1	7.1	b	M
Haemulon parra Sailor's choice Bony fish M	Bone collagen	6	-	Grand Bahama	2		-	-	-	-7.5	-8.50	5.1	6.8	b k l	M
Haemulon plumieri White grunt Bony fish M	Muscle	4	-	St. Croix	2		-	-	-	-13.1	-10.10	-	-	b	M
Haemulon plumieri White grunt Bony fish M	Muscle	4	-	Cayo Miskitos	2		-	-	-	-11.9	-8.90	-	-	b	M
Haemulon plumieri White grunt Bony fish M	Muscle	15	C59	Ponce	2		45.14	14.01	3.76	-13842	-10.52	9.74	9.74	e b	M
Haemulon plumieri White grunt Bony fish M	Muscle	15	E101	Fajardo	2		45.11	14.01	3.76	-14659	-11.35	6.84	6.84	e b	M
Haemulon plumieri White grunt Bony fish M	Muscle	15	E102	Fajardo	2		44.40	13.68	3.79	-14255	-10.89	7.59	7.59	e b	M
Haemulon sciuris Bluestriped grunt Bony fish M	Muscle	4	-	St. Croix	2		-	-	-	-12.3	-9.30	-	-	b	M
Haemulon sciuris Bluestriped grunt Bony fish M	Muscle	6	-	Grand Bahama	2		-	-	-	-11.1	-8.10	7	7	b	M
Haemulon sciuris Bluestriped grunt Bony fish M	Bone	13	-	Marmora Bay	1		-	-	-	-4.33	-8.33	4.78	6.48	k l	M
Haemulon sp. Grunt Bony fish M	Bone collagen	6	-	Middle Caicos	1		-	-	-	-4.9	-8.90	6.6	8.3	k l	M
Haemulon sp. Grunt Bony fish M	Bone	9	-	Tutu	1		-	-	-	-6.5	-10.50	5.6	7.3	k l	M
Haemulon sp. Grunt Bony fish M	Edible portion	13	-	Grand Turk	2		-	-	-	-9.17	-6.17	5.47	5.47	b	M
Haemulon sp. Grunt Bony fish M	Bone	13	-	Grand Turk	1		-	-	-	-5.29	-9.29	3.52	5.22	k l	M
Haemulon sp. Grunt Bony fish M	Muscle	16	-	-	2		-	-	-	-12.8	-9.80	-	-	b	M
Haemulon sp. Grunt Bony fish M	Muscle	16	-	-	2		-	-	-	-12.6	-9.60	-	-	b	M
Halichoeres bivittatus Slippery dick Bony fish M	Muscle	4	-	St. Croix	2		-	-	-	-11.8	-8.80	-	-	b	M
Halichoeres radiatus Puddingwife Bony fish M	Bone	9	-	Tutu	1		-	-	-	-8.9	-12.90	5.9	7.6	k l	M
Halichoeres radiatus Puddingwife Bony fish M	Bone	9	-	Tutu	1		-	-	-	-8.6	-12.60	5.3	7	k l	M
Halichoeres radiatus Puddingwife Bony fish M	Edible portion	13	-	Grand Turk	2		-	-	-	-12.75	-9.75	5.43	5.43	b	M
Harengula clupeola Red-eared pilchard Bony fish M	Muscle	15	C115LR Fajardo		2		45.72	14.48	3.68	-16491	-13.49	7.81	7.81	b	M
Harengula clupeola Red-eared pilchard Bony fish M	Muscle	15	C114	Fajardo	2		44.99	13.24	3.97	-16828	-13.13	7.40	7.40	e b	M
Harengula clupeola Red-eared pilchard Bony fish M	Muscle	15	C115	Fajardo	2		47.67	13.17	4.22	-17445	-13.27	7.53	7.53	e b	M
Harengula clupeola Red-eared pilchard Bony fish M	Muscle	15	C116	Fajardo	2		45.06	13.48	3.90	-16867	-13.29	7.10	7.10	e b	M
Harengula humecalis Redear herring Bony fish M	Muscle	15	C102	Fajardo	2		44.79	13.89	3.76	-16085	-12.76	8.57	8.57	e b	M
Harengula humecalis Redear herring Bony fish M	Muscle	15	C103	Fajardo	2		45.40	13.30	3.98	-14476	-10.75	8.48	8.48	e b	M
Harengula humeralis Redear herring Bony fish M	Muscle	15	C101	Fajardo	2		30.68	9.38	3.82	-15574	-12.15	7.37	7.37	e b	M
Harengula jaguana Scaled sardine Bony fish M	Muscle	8	-	Horn Island	2		-	-	-	-18.2	-15.20	13.1	13.1	b	M
Harengula sp. Sardine Bony fish M	Edible portion	13	-	Grand Turk	2		-	-	-	-16.02	-13.02	3.59	3.59	b	M
Harengula sp. Sardine Bony fish M	Edible portion	13	-	Grand Turk	2		-	-	-	-16.91	-13.91	4.28	4.28	b	M
Harengula sp. Sardine Bony fish M	Edible portion	13	-	Grand Turk	2		-	-	-	-12.8	-9.80	7.01	7.01	b	M
Harengula sp. Sardine Bony fish M	Edible portion	13	-	Grand Turk	2		-	-	-	-13.8	-10.80	3.2	3.2	b	M
Harengula sp. Sardine Bony fish M	Edible portion	13	-	Grand Turk	2		-	-	-	-14.67	-11.67	1.31	1.31	b	M
Harengula sp. Sardine Bony fish M	Edible portion	13	-	Grand Turk	2		-	-	-	-16.36	-13.36	5.43	5.43	b	M
Hemiramphus sp. Halfbeak Bony fish M	Muscle	4	-	St. Croix	2		-	-	-	-10.3	-7.30	-	-	b	M
Hemiramphus sp. Halfbeak Bony fish M	Muscle	4	-	St. Croix	2		-	-	-	-11.1	-8.10	-	-	b	M
Hemiramphus sp. Halfbeak Bony fish M	Muscle	4	-	Cayo Miskitos	2		-	-	-	-10.6	-7.60	-	-	b	M
Hemiramphus sp. Halfbeak Bony fish M	Muscle	4	-	Cayo Miskitos	2		-	-	-	-12.8	-9.80	-	-	b	M
Hemiramphus sp. Halfbeak Bony fish M	Muscle	6	-	Grand Bahama	2		-	-	-	-16.2	-13.20	9.7	9.7	b	M
Hemiramphus sp. Halfbeak Bony fish M	Muscle	6	-	Grand Bahama	2		-	-	-	-16.9	-13.90	9.6	9.6	b	M
Hemiramphus sp. Halfbeak Bony fish M	Muscle	6	-	Grand Bahama	2		-	-	-	-15.4	-12.40	9.9	9.9	b	M
Hemiramphus sp. Halfbeak Bony fish M	Muscle	6	-	Grand Bahama	2		-	-	-	-17	-14.00	9.3	9.3	b	M
Hemiramphus sp. Halfbeak Bony fish M	Muscle	6	-	Grand Bahama	2		-	-	-	-16.5	-13.50	8.1	8.1	b	M
Hemiramphus sp. Halfbeak Bony fish M	Muscle	6	-	Grand Bahama	2		-	-	-	-16.4	-13.40	9.9	9.9	b	M
Hemiramphus sp. Halfbeak Bony fish M	Bone collagen	6	-	Grand Bahama	2		-	-	-	-14.1	-15.10	8.4	10.1	b k l	M
Hemiramphus sp. Halfbeak Bony fish M	Bone collagen	6	-	Grand Bahama	2		-	-	-	-14.3	-15.30	8.5	10.2	b k l	M
Hepatus epheliticus Calico box crab Marine crab M	Muscle	8	-	Horn Island	2		-	-	-	-16.2	-13.20	14.1	14.1	b	M
Holocentrus ascensionis Squirrelfish Bony fish M	Muscle	15	E83	Fajardo	2		45.81	14.02	3.81	-15075	-11.66	8.47	8.47	e b	M
Holocentrus rufus Longspine squirrelfish Bony fish M	Muscle	4	-	St. Croix	2		-	-	-	-12.3	-9.30	-	-	b	M
Holocentrus rufus Longspine squirrelfish Bony fish M	Muscle	6	-	Grand Bahama	2		-	-	-	-11.1	-8.10	7.8	7.8	b	M
Holocentrus rufus Longspine squirrelfish Bony fish M	Edible portion	13	-	Grand Turk	2		-	-	-	-12.91	-9.91	5.16	5.16	b	M
Holocentrus sp. Squirrelfish Bony fish M	Edible portion	13	-	Grand Turk	2		-	-	-	-11.32	-8.32	6.42	6.42	b	M
Holocentrus sp. Squirrelfish Bony fish M	Muscle	16	-	-	2		-	-	-	-13.3	-10.30	9.8	9.8	b	M
Labrid Wrasse Bony fish M	Bone	9	-	Tutu	1		-	-	-	-10.2	-14.20	4.5	6.2	k l	M
Labridae sp. Wrasse Bony fish M	Muscle	15	C65	Ponce	2		45.00	14.02	3.74	-14669	-11.38	6.97	6.97	e b	M
Labridae sp. Wrasse Bony fish M	Muscle	15	C66	Ponce	2		44.88	13.69	3.82	-13126	-9.69	7.39	7.39	e b	M
Labridae sp. Wrasse Bony fish M	Muscle	15	C67	Ponce	2		60.77	19.14	3.70	-13873	-10.66	9.25	9.25	e b	M
Labridae sp. Wrasse Bony fish M	Muscle	15	E87	Fajardo	2		44.86	13.86	3.78	-14496	-11.15	7.89	7.89	e b	M
Labridae sp. Wrasse Bony fish M	Muscle	15	E88	Fajardo	2		44.63	13.78	3.78	-15035	-11.68	7.79	7.79	e b	M
Lachnolaimus maximus Hogfish Bony fish M	Edible portion	13	-	Grand Turk	2		-	-	-	-12.93	-9.93	4.98	4.98	b	M
Lachnolaimus maximus Hogfish Bony fish M	Edible portion	13	-	Grand Turk	2		-	-	-	-12.12	-9.12	4.96	4.96	b	M
Lactophrys so. Trunkfish Bony fish M	Edible portion	13	-	Grand Turk	2		-	-	-	-11.3	-8.30	5.34	5.34	b	M
Lactophrys so. Trunkfish Bony fish M	Bone	13	-	Grand Turk	1		-	-	-	-5.75	-9.75	6.24	7.94	k l	M
Lithopoma caelata Carved starsnail Gastropod M	Shell	15	D96	Tibes	1		12.02	-	-	2.46	-13.39	-	-	c	M
Lithopoma caelata Carved starsnail Gastropod M	Shell	15	D97	Tibes	1		11.97	-	-	3.50	-12.35	-	-	c	M
Lucina pectinata Thick lucine Bivalve M	Muscle	15	D1LR Boqueron		2		38.20	9.83	4.53	-20.64	-17.64	-7.01	-7.01	b	M
Lucina pectinata Thick lucine Bivalve M	Shell	15	E52	Tibes	1		11.94	-	-	1.73	-14.12	-	-	c	M
Lucina pectinata Thick lucine Bivalve M	Shell	15	E53	Tibes	1		11.94	-	-	-0.26	-16.11	-	-	c	M
Lucina pectinata Thick lucine Bivalve M	Shell	15	E54	Tibes	1		11.96	-	-	2.63	-13.22	-	-	c	M
Lucina pectinata Thick lucine Bivalve M	Shell	15	E55	Tibes	1		11.97	-	-	2.40	-13.45	-	-	c	M
Lucina pectinata Thick lucine Bivalve M	Shell	15	E56	Tibes	1		11.93	-	-	2.95	-12.90	-	-	c	M
Lucina pectinata Thick lucine Bivalve M	Muscle	15	B109	Boqueron	2		38.64	8.16	5.52	-25.14	-18.58	-7.68	-7.68	e b	M
Lucina pectinata Thick lucine Bivalve M	Muscle	15	B111	Boqueron	2		41.64	9.08	5.35	-23.84	-17.59	-6.00	-6.00	e b	M
Lucina pectinata Thick lucine Bivalve M	Muscle	15	B113	Boqueron	2		43.00	9.49	5.29	-23.29	-17.16	-8.98	-8.98	e b	M
Lucina pectinata Thick lucine Bivalve M	Muscle	15	B115	Boqueron	2		43.78	8.50	6.01	-23.31	-15.85	-7.84	-7.84	e b	M
Lutjanus analis Mutton snapper Bony fish M	Bone collagen	6	-	Grand Bahama	2		-	-	-	-4.7	-5.70	6.4	8.1	b k l	M
Lutjanus griseus Gray snapper Bony fish M	Muscle	6	-	Grand Bahama	2		-	-	-	-9.9	-6.90	8.2	8.2	b	M
Lutjanus griseus Gray snapper Bony fish M	Muscle	6	-	Grand Bahama	2		-	-	-	-15.7	-12.70	7.8	7.8	b	M
Lutjanus griseus Gray snapper Bony fish M	Muscle	8	-	Horn Island	2		-	-	-	-20.1	-17.10	14.4	14.4	b	M
Lutjanus jocu Dog snapper Bony fish M	Muscle	6	-	Grand Bahama	2		-	-	-	-11.9	-8.90	7.9	7.9	b	M
Lutjanus jocu Dog snapper Bony fish M	Bone collagen	6	-	Grand Bahama	2		-	-	-	-8	-9.00	6.6	8.3	b k l	M
Lutjanus mahogani Hog snapper Bony fish M	Muscle	6	-	Grand Bahama	2		-	-	-	-11.2	-8.20	6.2	6.2	b	M
Lutjanus mahogani Hog snapper Bony fish M	Bone collagen	6	-	Grand Bahama	2		-	-	-	-8.5	-9.50	4.3	6	b k l	M
Lutjanus sp. Snapper Bony fish M	Bone	9	-	Tutu	1		-	-	-	-8.8	-12.80	6.1	7.8	k l	M
Lutjanus sp. Snapper Bony fish M	Bone	9	-	Tutu	1		-	-	-	-8.7	-12.70	7	8.7	k l	M
Lutjanus sp. Snapper Bony fish M	Bone	13	-	Grand Turk	1		-	-	-	-5.04	-9.04	5.86	7.56	k l	M
Lutjanus sp. Snapper Bony fish M	Bone	13	-	Marmora Bay	1		-	-	-	-6.4	-10.40	8.33	10.03	k l	M
Lutjanus sp. Snapper Bony fish M	Muscle	15	C63LR Ponce		2		45.05	14.47	3.63	-13548	-10.55	11.03	11.03	b	M
Lutjanus sp. Snapper Bony fish M	Muscle	15	C57	Ponce	2		44.80	13.49	3.87	-16185	-12.66	8.88	8.88	e b	M
Lutjanus sp. Snapper Bony fish M	Muscle	15	C58	Ponce	2		44.21	13.67	3.77	-15411	-12.07	8.13	8.13	e b	M
Lutjanus sp. Snapper Bony fish M	Muscle	15	C62	Ponce	2		44.19	13.77	3.74	-13968	-10.68	10.43	10.43	e b	M
Lutjanus sp. Snapper Bony fish M	Muscle	15	C63	Ponce	2		44.59	13.90	3.74	-13887	-10.60	10.74	10.74	e b	M
Lutjanus sp. Snapper Bony fish M	Muscle	15	C64	Ponce	2		45.62	14.00	3.80	-14421	-11.03	10.64	10.64	e b	M
Lutjanus sp. Snapper Bony fish M	Muscle	15	C75	Combate	2		45.71	14.06	3.79	-14.27	-10.89	10.25	10.25	e b	M
Lutjanus sp. Snapper Bony fish M	Muscle	15	E86	Fajardo	2		45.02	14.00	3.75	-15775	-12.47	9.34	9.34	e b	M
Lutjanus sp. Snapper Bony fish M	Muscle	15	E89	Fajardo	2		44.72	13.86	3.76	-10588	-7.26	9.93	9.93	e b	M
Lutjanus sp. Snapper Bony fish M	Muscle	15	E91	Fajardo	2		44.97	13.62	3.85	-16.47	-12.98	8.35	8.35	e b	M
Lutjanus sp. Snapper Bony fish M	Muscle	16	-	-	2		-	-	-	-16.5	-13.50	15.2	15.2	b	M
Lutjanus spp. Snapper Bony fish M	Bone collagen	15	D4 Tibes		1		33.16	12.18	3.18	-3.19	-7.19	9.34	11.04	k l	M
Lutjanus spp. Snapper Bony fish M	Bone collagen	15	D9 Tibes		1		9.24	3.38	3.19	-8.74	-12.74	6.42	8.12	k l	M
Lutjanus synagris Lane snapper Bony fish M	Muscle	6	-	Grand Bahama	2		-	-	-	-10.1	-7.10	8.6	8.6	b	M
Lutjanus synagris Lane snapper Bony fish M	Bone collagen	6	-	Grand Bahama	2		-	-	-	-6.4	-7.40	5.7	7.4	b k l	M
Lutjanus synagris Candy snapper Bony fish M	Muscle	8	-	Horn Island	2		-	-	-	-16.7	-13.70	14.2	14.2	b	M
Menticirrhus americanus Southern kingfish Bony fish M	Muscle	8	-	Horn Island	2		-	-	-	-15.8	-12.80	13.8	13.8	b	M
Micropogon undulatus Atlantic croaker Bony fish M	Muscle	8	-	Horn Island	2		-	-	-	-20.1	-17.10	12.7	12.7	b	M
Microspathodon chrysurus Jewel damselfish Bony fish M	Muscle	4	-	St. Croix	2		-	-	-	-9.8	-6.80	-	-	b	M
Mirounga angustirostris Elephant seal Marine mammal M	Collagen	1	-	California	2		-	-	-	-14.4	-13.90	18.1	18.3	b g	M
Mirounga angustirostris Elephant seal Marine mammal M	Collagen	1	-	California	2		-	-	-	-13.6	-13.10	18.2	18.4	b g	M
Mithrax spinosissimus Spiny crab Marine crab M	Edible portion	13	-	Grand Turk	2		-	-	-	-13.41	-11.91	4.5	4.5	a	M
Monocanthus ciliatus Fringed filefish Bony fish M	Muscle	4	-	Cayo Miskitos	2		-	-	-	-12.9	-9.90	-	-	b	M
Mugil curema White mullet Bony fish M	Muscle	8	-	Horn Island	2		-	-	-	-15.7	-12.70	9.8	9.8	b	M
Mugil sp. Mullet Bony fish M	Muscle	15	C56	Ponce	2		45.90	13.85	3.87	-11486	-7.97	9.56	9.56	e b	M
Mugil sp. Mullet Bony fish M	Muscle	15	E81	Fajardo	2		45.00	12.37	4.24	-13.06	-8.85	5.44	5.44	e b	M
Mugil sp. Mullet Bony fish M	Muscle	15	E82	Fajardo	2		45.30	13.74	3.85	-10213	-6.74	11.98	11.98	e b	M
Myceteroptera tigris Tiger grouper Bony fish M	Edible portion	13	-	Grand Turk	2		-	-	-	-11.63	-8.63	1.97	1.97	b	M
Mycteroperca sp. Grouper Bony fish M	Bone	13	-	Marmora Bay	1		-	-	-	-7.85	-11.85	6.85	8.55	k l	M
Mycteroperca sp. Grouper Bony fish M	Bone collagen	15	D3 Tibes		1		34.69	12.70	3.19	-6.49	-10.49	9.42	11.12	k l	M
Nerita versicolor Four-toothed nerite Gastropod M	Gut contents	6	-	Turks and Caicos	2		-	-	-	-6.6	-3.60	1	1	b	M
Nerita versicolor Four-toothed nerite Gastropod M	Soft parts	6	-	Turks and Caicos	2		-	-	-	-5.7	-2.70	2.1	2.1	b	M
Nerita versicolor Four-toothed nerite Gastropod M	Soft parts	6	-	Turks and Caicos	2		-	-	-	-7.8	-4.80	2.9	2.9	b	M
Nerita versicolor Four-toothed nerite Gastropod M	Soft parts	6	-	Turks and Caicos	2		-	-	-	-15.8	-12.80	3.3	3.3	b	M
Nerita versicolor Four-toothed nerite Gastropod M	Edible portion	13	-	Grand Turk	2		-	-	-	-8.6	-5.60	0.87	0.87	b	M
Nerita versicolor Four-toothed nerite Gastropod M	Edible portion	13	-	Grand Turk	2		-	-	-	-8.09	-5.09	-0.61	-0.61	b	M
Neritina clenchi Nerite Gastropod M	Shell	15	D59	Tibes	1		11.99	-	-	-10.33	-26.18	-	-	c	M
Neritina clenchi Nerite Gastropod M	Shell	15	D60	Tibes	1		11.97	-	-	-8.90	-24.75	-	-	c	M
Neritina sp. Nerite Gastropod M	Muscle	15	C69	Guanica	2		27.81	5.84	5.56	-85667	-1.94	1.98	1.98	e b	M
Neritina virginea Virgin nerite Gastropod M	Shell	15	D80	Tibes	1		11.99	-	-	-8.66	-24.51	-	-	c	M
Neritina virginea Virgin nerite Gastropod M	Shell	15	D81	Tibes	1		12.01	-	-	-8.57	-24.42	-	-	c	M
Nyctanassa violacea Yellow-crowned night-heron Bird M	Bone	13	-	Marmora Bay	1		-	-	-	-15.45	-16.95	7.1	5.9	a f	M
Ocyurus chrysurus Yellowtail snapper Bony fish M	Muscle	4	-	St. Croix	2		-	-	-	-12.4	-9.40	-	-	b	M
Ocyurus chrysurus Yellowtail snapper Bony fish M	Muscle	4	-	St. Croix	2		-	-	-	-16.9	-13.90	-	-	b	M
Ocyurus chrysurus Yellowtail snapper Bony fish M	Muscle	6	-	Grand Bahama	2		-	-	-	-12.2	-9.20	7.1	7.1	b	M
Ocyurus chrysurus Yellowtail snapper Bony fish M	Bone collagen	6	-	Grand Bahama	2		-	-	-	-7.7	-8.70	6.1	7.8	b k l	M
Opisthonema oglinum Atlantic thread herring Bony fish M	Muscle	4	-	St. Croix	2		-	-	-	-15.8	-12.80	-	-	b	M
Oreaster reticulatis Bahama star Marine invertebrate M	Muscle	4	-	St. Croix	2		-	-	-	-12.7	-9.70	-	-	b	M
Oreaster reticulatis Bahama star Marine invertebrate M	Muscle	4	-	Cayo Miskitos	2		-	-	-	-9.5	-6.50	-	-	b	M
Oreaster reticulatis Bahama star Marine invertebrate M	Muscle	4	-	Cayo Miskitos	2		-	-	-	-20.1	-17.10	-	-	b	M
Orthopristis chrysoptera Pigfish Bony fish M	Muscle	8	-	Horn Island	2		-	-	-	-16.5	-13.50	13.5	13.5	b	M
Paenaeus brasiliensis Shrimp Marine invertebrate M	Muscle	4	-	St. Croix	2		-	-	-	-11.3	-8.30	-	-	b	M
Panulirus argus Spiney lobster Decapod M	Muscle	4	-	St. Croix	2		-	-	-	-11.3	-8.30	-	-	b	M
Panulirus argus Spiney lobster Decapod M	Chitin	11	-	Bahamas	2		-	-	-	-12.3	-11.50	-5.7	6.2	b d m	M
Panulirus argus Spiney lobster Decapod M	Muscle	15	E104LR Fajardo		2		41.13	13.79	3.48	-13482	-10.48	8.18	8.18	b	M
Panulirus argus Spiney lobster Decapod M	Muscle	15	E103	Fajardo	2		41.15	12.89	3.72	-14458	-11.21	7.62	7.62	e b	M
Panulirus argus Spiney lobster Decapod M	Muscle	15	E104	Fajardo	2		40.85	12.81	3.72	-14381	-11.14	7.62	7.62	e b	M
Pelecanus occidentalis Brown pelican Bird M	Bone	13	-	Pearls	1		-	-	-	-11.28	-12.78	7.81	6.61	a f	M
Phoca vitulina Harbor seal Marine mammal M	Collagen	1	-	California	1		-	-	-	-11.5	-14.00	18.1	18.3	g h	M
Phoca vitulina Harbor seal Marine mammal M	Collagen	1	-	California	1		-	-	-	-11.9	-14.40	17.9	18.1	g h	M
Phoca vitulina Harbor seal Marine mammal M	Collagen	1	-	California	2		-	-	-	-12.4	-11.90	18.7	18.9	b g h	M
Phoca vitulina Harbor seal Marine mammal M	Collagen	1	-	Alaska	2		-	-	-	-13.7	-13.20	17.4	17.6	b g h	M
Phoca vitulina Harbor seal Marine mammal M	Collagen	12	-	California	1		-	-	-	-11.7	-14.20	16	16.2	g h	M
Phoca vitulina Harbor seal Marine mammal M	Collagen	12	-	California	1		-	-	-	-13.9	-16.40	19.3	19.5	g h	M
Phoca vitulina Harbor seal Marine mammal M	Collagen	12	-	?	1		-	-	-	-11.2	-13.70	17.5	17.7	g h	M
Phyllonotus pomum Apple murex Gastropod M	Shell	15	E39	Tibes	1		11.84	-	-	1.97	-13.88	-	-	c	M
Phyllonotus pomum Apple murex Gastropod M	Shell	15	E40	Tibes	1		11.71	-	-	1.69	-14.16	-	-	c	M
Plicatula gibbosa Atlantic kittenpaw Bivalve M	Shell	15	E33	Tibes	1		11.72	-	-	1.20	-14.65	-	-	c	M
Plicatula gibbosa Atlantic kittenpaw Bivalve M	Shell	15	E34	Tibes	1		12.04	-	-	1.47	-14.38	-	-	c	M
Pomacanthus arcuatus Gray angelfish Bony fish M	Edible portion	13	-	Grand Turk	2		-	-	-	-15.83	-12.83	5.3	5.3	b	M
Pomacanthus paru French angelfish Bony fish M	Muscle	4	-	Cayo Miskitos	2		-	-	-	-13.3	-10.30	-	-	b	M
Priacanthus cruentatus Bigeye Bony fish M	Muscle	6	-	Grand Bahama	2		-	-	-	-15.1	-12.10	6.5	6.5	b	M
Priacanthus cruentatus Bigeye Bony fish M	Bone collagen	6	-	Grand Bahama	2		-	-	-	-12.1	-13.10	5.6	7.3	b k l	M
Pseudochama radians Atlantic jewelbox Bivalve M	Shell	15	D69	Tibes	1		11.72	-	-	1.43	-14.42	-	-	c	M
Puffinus iherminieri Audubon's shearwater Bird M	Edible portion	13	-	New providence	2		-	-	-	-15.45	-12.45	4.68	4.68	b	M
Pusa hispida Ringed seal Marine mammal M	Collagen	3	-	Greenland	1		-	-	-	-13.2	-15.70	18.5	18.7	g h	M
Pusa hispida Ringed seal Marine mammal M	Collagen	3	-	Greenland	1		-	-	-	-13.8	-16.30	17.2	17.4	g h	M
Pusa hispida Ringed seal Marine mammal M	Collagen	3	-	Greenland	1		-	-	-	-13.4	-15.90	17.9	18.1	g h	M
Pusa hispida Ringed seal Marine mammal M	Collagen	3	-	Greenland	1		-	-	-	-14.7	-17.20	16.1	16.3	g h	M
Pusa hispida Ringed seal Marine mammal M	Collagen	3	-	Greenland	1		-	-	-	-14.5	-17.00	16.2	16.4	g h	M
Scarus sp. Parrotfish Bony fish M	Bone	13	-	Grand Turk	1		-	-	-	-5.8	-9.80	5.23	6.93	k l	M
Scarus sp. Parrotfish Bony fish M	Bone	13	-	Marmora Bay	1		-	-	-	-9.12	-13.12	4.73	6.43	k l	M
Scarus vetula Queen parrotfish Bony fish M	Muscle	4	-	St. Croix	2		-	-	-	-10.7	-7.70	-	-	b	M
Sciaenops ocellata Redfish Bony fish M	Muscle	8	-	Horn Island	2		-	-	-	-16.2	-13.20	11.4	11.4	b	M
Scombridae Mackerel Bony fish M	Bone	9	-	Tutu	1		-	-	-	-10	-14.00	5.8	7.5	k l	M
Scombridae Mackerel Bony fish M	Edible portion	13	-	Grand Turk	2		-	-	-	-13.59	-10.59	5.8	5.8	b	M
Selar sp. Scad Bony fish M	Muscle	15	C111	Fajardo	2		45.43	13.44	3.94	-16999	-13.34	5.51	5.51	e b	M
Selar sp. Scad Bony fish M	Muscle	15	C112	Fajardo	2		45.19	13.25	3.98	-17019	-13.30	5.65	5.65	e b	M
Selar sp. Scad Bony fish M	Muscle	15	C113	Fajardo	2		45.74	14.13	3.78	-16912	-13.56	5.64	5.64	e b	M
Serranidae Sea bass Bony fish M	Bone	13	-	Kelbey Ridge	1		-	-	-	-9.76	-13.76	5.76	7.46	k l	M
Snyodus intermedius Sand diver Bony fish M	Edible portion	13	-	Grand Turk	2		-	-	-	-12.09	-9.09	5.48	5.48	b	M
Solen obliquus Oblique Jackknife Clam Bivalve M	Shell	15	E26	Tibes	1		11.57	-	-	-0.86	-16.71	-	-	c	M
Solen obliquus Oblique Jackknife Clam Bivalve M	Shell	15	E27	Tibes	1		12.03	-	-	-0.87	-16.72	-	-	c	M
Sparisoma sp. Parrotfish Bony fish M	Muscle	4	-	St. Croix	2		-	-	-	-11.6	-8.60	-	-	b	M
Sparisoma sp. Parrotfish Bony fish M	Muscle	4	-	St. Croix	2		-	-	-	-11.9	-8.90	-	-	b	M
Sparisoma sp. Parrotfish Bony fish M	Muscle	4	-	St. Croix	2		-	-	-	-11.1	-8.10	-	-	b	M
Sparisoma sp. Parrotfish Bony fish M	Muscle	4	-	St. Croix	2		-	-	-	-12.5	-9.50	-	-	b	M
Sparisoma sp. Parrotfish Bony fish M	Muscle	4	-	St. Croix	2		-	-	-	-12.5	-9.50	-	-	b	M
Sparisoma sp. Parrotfish Bony fish M	Muscle	4	-	Cayo Miskitos	2		-	-	-	-15.1	-12.10	-	-	b	M
Sparisoma sp. Parrotfish Bony fish M	Bone collagen	6	-	Middle Caicos	1		-	-	-	-7.8	-11.80	3.9	5.6	k l	M
Sparisoma sp. Parrotfish Bony fish M	Bone	9	-	Tutu	1		-	-	-	-7.8	-11.80	4.5	6.2	k l	M
Sparisoma sp. Parrotfish Bony fish M	Bone	9	-	Tutu	1		-	-	-	-9.6	-13.60	4.8	6.5	k l	M
Sparisoma sp. Parrotfish Bony fish M	Bone	13	-	Spring Bay	1		-	-	-	-9.77	-13.77	4.67	6.37	k l	M
Sparisoma sp. Parrotfish Bony fish M	Bone collagen	15	D5 Tibes		1		23.06	8.31	3.24	-9.67	-13.67	6.43	8.13	k l	M
Sparisoma sp. Parrotfish Bony fish M	Bone collagen	15	D6 Tibes		1		23.33	8.32	3.27	-7.64	-11.64	4.33	6.03	k l	M
Sparisoma viride Stoplight parrotfish Bony fish M	Muscle	4	-	St. Croix	2		-	-	-	-15.8	-12.80	-	-	b	M
Sparisoma viride Stoplight parrotfish Bony fish M	Edible portion	13	-	Grand Turk	2		-	-	-	-11.58	-8.58	4.97	4.97	b	M
Sparisoma viride Stoplight parrotfish Bony fish M	Bone	13	-	Grand Turk	1		-	-	-	-5.4	-9.40	2.49	4.19	k l	M
Sparisoma viride Stoplight parrotfish Bony fish M	Bone	13	-	Marmora Bay	1		-	-	-	-7.75	-11.75	3.53	5.23	k l	M
Sphyraena sp. Barracuda Bony fish M	Muscle	4	-	St. Croix	2		-	-	-	-14.2	-11.20	-	-	b	M
Sphyraena sp. Barracuda Bony fish M	Bone collagen	6	-	Middle Caicos	1		-	-	-	-3.9	-7.90	8.5	10.2	k l	M
Sphyraena sp. Barracuda Bony fish M	Bone collagen	6	-	Middle Caicos	1		-	-	-	-3.8	-7.80	8.2	9.9	k l	M
Sphyraena sp. Barracuda Bony fish M	Edible portion	13	-	Grand Turk	2		-	-	-	-10.96	-7.96	4.21	4.21	b	M
Sphyraena sp. Barracuda Bony fish M	Bone	13	-	Marmora Bay	1		-	-	-	-6.01	-10.01	7.73	9.43	k l	M
Sphyraena sp. Barracuda Bony fish M	Muscle	15	E80	Fajardo	2		44.76	13.79	3.79	-14685	-11.32	11.72	11.72	e b	M
Sphyraena sp. Barracuda Bony fish M	Muscle	16	-	-	2		-	-	-	-14.9	-11.90	16	16	b	M
Sphyrna tiburo Bonnethead shark Bony fish M	Muscle	4	-	Cayo Miskitos	2		-	-	-	-11.9	-8.90	-	-	b	M
Sphyrna tiburo Bonnethead shark Bony fish M	Muscle	4	-	Cayo Miskitos	2		-	-	-	-13.5	-10.50	-	-	b	M
Sphyrna tiburo Bonnethead shark Cartilaginous fish M	Muscle	8	-	Horn Island	2		-	-	-	-16.3	-13.30	14.5	14.5	b	M
Spondylus americanus Atlantic thorny-oyster Bivalve M	Shell	15	D93	Tibes	1		11.79	-	-	1.63	-14.22	-	-	c	M
Spondylus americanus Atlantic thorny-oyster Bivalve M	Shell	15	D94	Tibes	1		12.02	-	-	2.18	-13.67	-	-	c	M
Strombus gigas Queen conch Gastropod M	Muscle	4	-	St. Croix	2		-	-	-	-11.7	-8.70	-	-	b	M
Strombus gigas Queen conch Gastropod M	Muscle	4	-	Cayo Miskitos	2		-	-	-	-18.9	-15.90	-	-	b	M
Strombus gigas Queen conch Gastropod M	Gut contents	6	-	Turks and Caicos	2		-	-	-	-12.3	-9.30	1.3	1.3	b	M
Strombus gigas Queen conch Gastropod M	Soft parts	6	-	Turks and Caicos	2		-	-	-	-12.6	-9.60	2.1	2.1	b	M
Strombus gigas Queen conch Gastropod M	Edible portion	13	-	Grand Turk	2		-	-	-	-13.03	-10.03	3.62	3.62	b	M
Strombus gigas Queen conch Gastropod M	Edible portion	13	-	Grand Turk	2		-	-	-	-13.28	-10.28	5.41	5.41	b	M
Strombus gigas Queen conch Gastropod M	Edible portion	13	-	Grand Turk	2		-	-	-	-15.61	-12.61	6.23	6.23	b	M
Strombus gigas Queen conch Gastropod M	Edible portion	13	-	Grand Turk	2		-	-	-	-13.97	-10.97	2.71	2.71	b	M
Strombus gigas Queen conch Gastropod M	Muscle	14	-	Bahamas	2		-	-	-	-11	-8.00	2	2	b	M
Strombus gigas Queen conch Gastropod M	Muscle	14	-	Bahamas	2		-	-	-	-10	-7.00	2.9	2.9	b	M
Strombus gigas Queen conch Gastropod M	Muscle	14	-	Bahamas	2		-	-	-	-10.4	-7.40	1.3	1.3	b	M
Strombus gigas Queen conch Gastropod M	Muscle	14	-	Bahamas	2		-	-	-	-10.3	-7.30	1.3	1.3	b	M
Strombus gigas Queen conch Gastropod M	Muscle	14	-	Bahamas	2		-	-	-	-9.3	-6.30	2.1	2.1	b	M
Strombus gigas Queen conch Gastropod M	Muscle	14	-	Bahamas	2		-	-	-	-9.4	-6.40	2.2	2.2	b	M
Strombus gigas Queen conch Gastropod M	Muscle	15	D48LR Fajardo		2		42.09	13.06	3.76	-19.08	-16.08	3.89	3.89	b	M
Strombus gigas Queen conch Gastropod M	Muscle	15	D46	Fajardo	2		40.88	11.93	4.00	-20.45	-16.69	3.00	3.00	e b	M
Strombus gigas Queen conch Gastropod M	Muscle	15	D48	Fajardo	2		40.96	11.98	3.99	-20.27	-16.53	3.27	3.27	e b	M
Strombus pugilis Fighting conch Gastropod M	Shell	15	D88	Tibes	1		16.71	-	-	-11.49	-27.34	-	-	c	M
Strombus pugilis Fighting conch Gastropod M	Shell	15	D89	Tibes	1		12.00	-	-	0.21	-15.64	-	-	c	M
Strombus pugilis Fighting conch Gastropod M	Shell	15	D90	Tibes	1		11.86	-	-	0.69	-15.16	-	-	c	M
Strombus pugilis Fighting conch Gastropod M	Shell	15	D91	Tibes	1		11.91	-	-	0.71	-15.14	-	-	c	M
Strombus pugilis Fighting conch Gastropod M	Shell	15	D92	Tibes	1		11.34	-	-	0.30	-15.55	-	-	c	M
Strombus raninus Hawkwing conch Gastropod M	Muscle	4	-	Cayo Miskitos	2		-	-	-	-21	-18.00	-	-	b	M
Sula leucogaster Brown booby Bird M	Bone	13	-	Grande Anse	1		-	-	-	-12.01	-13.51	10.21	9.01	a f	M
Sula sp. Booby Bird M	Bone	13	-	Grand Turk	1		-	-	-	-11.27	-12.77	7.42	6.22	a f	M
Sula sp. Booby Bird M	Bone	13	-	Spring Bay	1		-	-	-	-10.67	-12.17	6.2	5	a f	M
Sula sp. Booby Bird M	Bone	13	-	Spring Bay	1		-	-	-	-10.95	-12.45	5.79	4.59	a f	M
Sula sp. Booby Bird M	Bone	13	-	Kelbey Ridge	1		-	-	-	-11.45	-12.95	6.8	5.6	a f	M
Symphurus plagiusa Blackcheek tonguefish Bony fish M	Muscle	8	-	Horn Island	2		-	-	-	-18.2	-15.20	12.7	12.7	b	M
Tectarius muricatus Beaded periwinkle Gastropod M	Edible portion	13	-	Grand Turk	2		-	-	-	-10.13	-7.13	0.59	0.59	b	M
Tegula fasciata Silky tegula Gastropod M	Muscle	4	-	St. Croix	2		-	-	-	-12.4	-9.40	-	-	b	M
Tellina fausta Favored tellin Bivalve M	Edible portion	13	-	Grand Turk	2		-	-	-	-8.64	-5.64	0.72	0.72	b	M
Tellina fausta Favored tellin Bivalve M	Shell	15	E44	Tibes	1		11.96	-	-	3.45	-12.40	-	-	c	M
Tellina fausta Favored tellin Bivalve M	Shell	15	E45	Tibes	1		11.97	-	-	3.56	-12.29	-	-	c	M
Tellina listeri Speckled tellin Bivalve M	Soft parts	6	-	Turks and Caicos	2		-	-	-	-9.8	-6.80	2.6	2.6	b	M
Tetraodontidae Pufferfish Bony fish M	Bone	13	-	Marmora Bay	1		-	-	-	-8.56	-12.56	6.69	8.39	k l	M
Thais haemastoma Rock snail Gastropod M	Muscle	8	-	Horn Island	2		-	-	-	-16.6	-13.60	13.7	13.7	b	M
Thunnus alalunga Albacore Bony fish M	Bone	13	-	Pearls	1		-	-	-	-11.65	-15.65	5.63	7.33	k l	M
Thunnus sp. Tuna Bony fish M	Muscle	15	C110LR Fajardo		2		45.38	14.37	3.68	-15731	-12.73	10.15	10.15	b	M
Thunnus sp. Tuna Bony fish M	Muscle	15	C104	Fajardo	2		46.45	14.75	3.68	-15.95	-12.79	7.53	7.53	e b	M
Thunnus sp. Tuna Bony fish M	Muscle	15	C110	Fajardo	2		45.27	14.04	3.76	-15791	-12.47	9.62	9.62	e b	M
Trachinotus carolinus Florida pompano Bony fish M	Muscle	8	-	Horn Island	2		-	-	-	-19.4	-16.40	12.2	12.2	b	M
Trachycardium muricatum Yellow prickly cockle Bivalve M	Shell	15	D75	Tibes	1		11.91	-	-	1.04	-14.81	-	-	c	M
Trachycardium muricatum Yellow prickly cockle Bivalve M	Shell	15	D76	Tibes	1		11.97	-	-	0.85	-15.00	-	-	c	M
Trichechus manatus Manatee Marine mammal M	Bone	9	-	Tutu	1		-	-	-	-7	-9.50	5.3	5.5	g h	M
Trichechus manatus Manatee Marine mammal M	Bone	9	-	Tutu	1		-	-	-	-6	-8.50	4.4	4.6	g h	M
Tripneustes esculentus Caribbean urchin Echinodermata M	Soft parts	6	-	Turks and Caicos	2		-	-	-	-4.5	-1.50	2.5	2.5	b	M
Tripneustes esculentus Caribbean urchin Echinodermata M	Soft parts	6	-	Turks and Caicos	2		-	-	-	-6.7	-3.70	2.3	2.3	b	M
Tripneustes ventricosus West Indian sea egg Echinodermata M	Muscle	4	-	St. Croix	2		-	-	-	-11.5	-8.50	-	-	b	M
Tripneustes ventricosus West Indian sea egg Echinodermata M	Muscle	4	-	St. Croix	2		-	-	-	-13.6	-10.60	-	-	b	M
Tripneustes ventricosus West Indian sea egg Echinodermata M	Edible portion	13	-	Grand Turk	2		-	-	-	-11.88	-8.88	0.67	0.67	b	M
Turbinidae Turban snails Gastropod M	Shell	15	D108	Tibes	1		12.39	-	-	1.96	-13.89	-	-	c	M
Turbinidae Turban snails Gastropod M	Shell	15	D109	Tibes	1		11.94	-	-	3.27	-12.58	-	-	c	M
Turritella variegata Variegata turretsnail Gastropod M	Shell	15	D63	Tibes	1		11.98	-	-	2.37	-13.48	-	-	c	M
Turritella variegata Variegata turretsnail Gastropod M	Shell	15	D64	Tibes	1		11.91	-	-	2.40	-13.45	-	-	c	M
Canis familiaris Domestic dog Terrestrial mammal T	Bone collagen	15	C17	Punta Candelero	1		22.78	8.07	3.29	-15.34	-17.84	8.35	8.55	g h	T
Cardisoma guanhumi Blue land crab Terrestrial crab T	Edible portion	13	-	Grand Turk	2		-	-	-	-19.42	-17.92	1.74	1.74	a	T
Cardisoma guanhumi Blue land crab Terrestrial crab T	Edible portion	13	-	Grand Turk	2		-	-	-	-22.53	-21.03	5.78	5.78	a	T
Cardisoma guanhumi Blue land crab Terrestrial crab T	Edible portion	13	-	Grand Turk	2		-	-	-	-22.33	-20.83	5.56	5.56	a	T
Cardisoma sp. Land crab Terrestrial crab T	Muscle	15	E107LR Near Loiza		2		44.98	13.42	3.91	-24974	-23.47	3.53	3.53	a	T
Cardisoma sp. Land crab Terrestrial crab T	Muscle	15	C70	Guanica	2		43.87	13.43	3.81	-24759	-22.85	7.12	7.12	e a	T
Cardisoma sp. Land crab Terrestrial crab T	Muscle	15	E105	Near Loiza	2		44.82	13.04	4.01	-25334	-23.06	3.44	3.44	e a	T
Cardisoma sp. Land crab Terrestrial crab T	Muscle	15	E106	Near Loiza	2		45.55	13.07	4.07	-25.4	-23.02	2.90	2.90	e a	T
Cardisoma sp. Land crab Terrestrial crab T	Muscle	15	E107	Near Loiza	2		44.74	12.88	4.05	-25295	-22.94	3.25	3.25	e a	T
Cardisoma sp. Land crab Terrestrial crab T	Muscle	15	E108	Near Loiza	2		45.38	13.13	4.03	-25.06	-22.74	3.10	3.10	e a	T
Cavia porcellus Guinea pig Terrestrial mammal T	Bone collagen	15	D12	Tibes	1		21.35	7.52	3.31	-13.35	-15.85	4.63	4.83	g h	T
Cavia porcellus Guinea pig Terrestrial mammal T	Bone collagen	15	D13	Tibes	1		22.52	7.84	3.35	-16.90	-19.40	2.22	2.42	g h	T
Cavia porcellus Guinea pig Terrestrial mammal T	Bone collagen	15	D14	Tibes	1		15.84	5.61	3.29	-13.31	-15.81	4.69	4.89	g h	T
Columba leucocephala White-crowned pigeon Bird T	Edible portion	13	-	New providence	2		-	-	-	-13.14	-11.64	-0.31	-0.31	a	T
Columbidae Doves Bird T	Bone	9	-	Tutu	1		-	-	-	-19.9	-21.40	7.5	6.3	a f	T
Columbina passerina Common ground dove Bird T	Edible portion	13	-	New providence	2		-	-	-	-18.14	-16.64	5.76	5.76	a	T
Columbina passerina Common ground dove Bird T	Edible portion	13	-	New providence	2		-	-	-	-21.23	-19.73	6.38	6.38	a	T
Columbina passerina Common ground dove Bird T	Edible portion	13	-	Grand Bahama	2		-	-	-	-21.48	-19.98	0.8	0.8	a	T
Geocarcinus ruricola Terrestrial halloween crab Terrestrial crab T	Chitin	6	-	Bahamas	2		-	-	-	-23.8	-24.50	-2.3	9.6	a d m	T
Geocarcinus ruricola Terrestrial halloween crab Terrestrial crab T	Edible portion	13	-	Middle Caicos	2		-	-	-	-13.24	-11.74	1.56	1.56	a	T
Geocarcinus ruricola Terrestrial halloween crab Terrestrial crab T	Chitin	16	-	-	2		-	-	-	-26.3	-27.00	-	-	a d	T
Geocarcinus ruricola Terrestrial halloween crab Terrestrial crab T	Chitin	16	-	-	2		-	-	-	-23.8	-24.50	-	-	a d	T
Geotrygon chrysia Key west quail dove Bird T	Edible portion	13	-	Grand Bahama	2		-	-	-	-23.6	-22.10	0.76	0.76	a	T
Isolobodon portoricensis Hutia Terrestrial mammal T	Bone collagen	15	D18	Tibes	1		27.38	9.55	3.34	-19.05	-21.55	6.28	6.48	g h	T
Isolobodon portoricensis Hutia Terrestrial mammal T	Bone collagen	15	D20	Tibes	1		25.19	8.86	3.32	-17.06	-19.56	2.58	2.78	g h	T
Isolobodon portoricensis Hutia Terrestrial mammal T	Bone collagen	15	D21	Tibes	1		23.20	8.08	3.35	-18.96	-21.46	6.38	6.58	g h	T
Isolobodon portoricensis Hutia Terrestrial mammal T	Bone collagen	15	D22	Tibes	1		26.62	9.33	3.33	-20.41	-22.91	3.64	3.84	g h	T
Tiaris bicolor Black-faced grassquit Bird T	Edible portion	13	-	Grand Bahama	2		-	-	-	-23.36	-21.86	-0.65	-0.65	a	T
Tyrannus caudifasciatus Loggerhead kingbird Bird T	Edible portion	13	-	New providence	2		-	-	-	-21.97	-20.47	5.19	5.19	a	T
Tyrannus dominicensis Gray kingbird Bird T	Edible portion	13	-	San Salvador	2		-	-	-	-23.44	-21.94	5.32	5.32	a	T
Tyto alba Barn owl Bird T	Edible portion	13	-	New providence	2		-	-	-	-20.04	-18.54	7.86	7.86	a	T
Vireo altiloquus Black-whiskered vireo Bird T	Edible portion	13	-	Abaco	2		-	-	-	-21.93	-20.43	3.88	3.88	a	T
Zenaida aurita Zenaida dove Bird T	Edible portion	13	-	New providence	2		-	-	-	-21.45	-19.95	-0.52	-0.52	a	T
Zenaida aurita Zenaida dove Bird T	Edible portion	13	-	New providence	2		-	-	-	-23.52	-22.02	0.82	0.82	a	T
Taxonomic/English/Spanish/tissue	Tissue	Source	Location	Location	Date	blank	wt%C	wt%N	C:N	δ13C	δ13Cadjusted	δ15N	δ15Nadjusted	Cluster

## Sheet:  Hispaniola summ
Taxonomic/English/Spanish/tissue	Tissue	Source	Location	Location	Date	Pathway	wt%C	wt%N	C:N	δ13C	δ13Cadjusted	δ15N	Adjustments	Cluster	Food Group				δ13C ave	δ13Cadjusted	SD	δ15N	SD	Macronutrient group	Average δ13C	Average δ15N
Agave antillarum Century Plant Maguey Root		4	Plaza Mercado	Ponce	1	CAM	45.81	-	-	-12.87	-11.37	-	a	2	CAM			C4/CAM		-9.18929	4.04955	5.79571	2.75883
Agave antillarum Century Plant Maguey Leaf		4	Plaza Mercado	Rio Piedras	1	CAM	39.46	-	-	-13.53	-12.03	-	a	2	CAM			C3		-25.4704	1.76776	3.14758	2.07525
Agave antillarum Century Plant Maguey Leaf		4	Plaza Mercado	Santurce	1	CAM	37.63	0.95	46.21	-12.4	-10.9	-	a	2	CAM
Ananas comosus Pineapple Piña Fruit		4	Maní		1	CAM	37.74	3.52	12.51	-14.66	-13.16	6.74	a	2	CAM
Ananas comosus Pineapple Piña Fruit		4	Plaza Mercado	Rio Piedras	1	CAM	39.22	-	-	-13.14	-11.64	-	a	2	CAM
Ananas comosus Pineapple Piña Fruit		4	Plaza Mercado	Rio Piedras	1	CAM	40.2	-	-	-12.93	-11.43	-	a	2	CAM
Opuntia sp, Prickly pear Tuna Pad		4	Plaza Mercado	Rio Piedras	1	CAM	32.57	1.73	21.96	-13.59	-12.09	6.4	a	2	CAM
Opuntia sp, Prickly pear Tuna Pad		4	Plaza Mercado	Rio Piedras	1	CAM	28.27	-	-	-12.17	-10.67	-	a	2	CAM
Opuntia sp, Prickly pear Tuna Pad		4	Plaza Mercado	Rio Piedras	1	CAM	34.87	3	13.56	-13.21	-11.71	6.46	a	2	CAM
Opuntia sp, Prickly pear Tuna Pad		4	Piñones		1	CAM	35	3.24	12.6	-13.21	-11.71	5.37	a	2	CAM
Opuntia sp, Prickly pear Tuna Edible portion		3	Grand Turk		1	CAM	-	-	-	-12.19	-10.69	6.92	a	2	CAM
Opuntia sp, Prickly pear Tuna Edible portion		3	Grand Turk		1	CAM	-	-	-	-12.1	-10.6	6.06	a	2	CAM
Opuntia sp, Prickly pear Tuna Edible portion		3	Grand Turk		1	CAM	-	-	-	-11.7	-10.2	6.79	a	2	CAM
Annona muricata Soursop Guanabana Fruit		4	Tibes		1	C3	45.08	2.56	20.54	-26.31	-24.81	2.73	a	1	C3
Annona muricata Soursop Guanabana Fruit		4	Ponce		1	C3	41.7	-	-	-27.97	-26.47	-	a	1	C3
Annona muricata Soursop Guanabana Fruit		4	Plaza Mercado	Rio Piedras	1	C3	40.97	0.82	58.29	-28.88	-27.38	-	a	1	C3
Annona reticulate Custard-apple Corazón Fruit		4	Tibes		1	C3	53.41	2.78	22.41	-28.68	-27.18	1.4	a	1	C3							c4cam C	c4cam N	c3 N	c3 C
Annona squamosa Sugar apple Anón Fruit		4	Tibes		1	C3	50.28	1.07	54.82	-27.67	-26.17	-	a	1	C3							-11.37	6.74	2.73
Arachis hypogaea Peanut Maní Nut		4	Añasco		1	C3	58.33	5.12	13.29	-25.82	-24.32	0.58	a	1	C3							-12.03	6.4	1.4
Arachis hypogaea Peanut Maní Nut		4	Añasco		1	C3	58.16	4.68	14.5	-26.62	-25.12	0.1	a	1	C3							-10.9	6.46	0.58
Arachis hypogaea Peanut Maní Nut		4	Añasco		1	C3	56.45	4.69	14.04	-28.6	-27.1	-0.07	a	1	C3							-13.16	5.37	0.1
Bixa orellana Annatto Achiote/guayabota Seed		4	Tibes		1	C3	44.62	1.3	40.04	-27.56	-26.06	2.59	a	1	C3							-11.64	6.92	-0.07
Capiscum sp, Chile peppers Ají Fruit		4	Plaza Mercado	Ponce	1	C3	42.67	1.93	25.79	-25.21	-23.71	2.92	a	1	C3							-11.43	6.06	2.59
Capiscum sp, Chile peppers Ají Fruit		4	Plaza Mercado	Ponce	1	C3	43.14	1.72	29.26	-26.9	-25.4	3.53	a	1	C3							-12.09	6.79	2.92
Capiscum sp, Chile peppers Ají Fruit		4	Ponce		1	C3	47.81	2.35	23.74	-24.61	-23.11	9.24	a	1	C3							-10.67	2.14	3.53
Carica papaya Papaya Papaya/lechosa Fruit		4	Plaza Mercado	Ponce	1	C3	38.25	-	-	-25.89	-24.39	-	a	1	C3							-11.71	4.74	9.24
Carica papaya Papaya Papaya/lechosa Fruit		4	Ponce		1	C3	38.27	1.11	40.22	-25.89	-24.39	-	a	1	C3							-11.71	4.59	6.41
Carica papaya Papaya Papaya/lechosa Fruit		4	Maní		1	C3	38.87	0.96	47.24	-24.48	-22.98	-	a	1	C3							-10.69	2.99	4.03
Cecropia peltata Trumpet-tree Yagrumo Leaf		4	Real Anon		1	C3	43.56	1.4	36.3	-28.41	-26.91	-	a	1	C3							-10.6	2.63	0.65
Cecropia peltata Trumpet-tree Yagrumo Flower		4	Near Yauco		1	C3	42.74	3.16	15.78	-26.08	-24.58	6.41	a	1	C3							-10.2	2.38	4.78
Cecropia peltata Trumpet-tree Yagrumo Leaf		5	Luquillo		1	C3	-	-	-	-29.9	-28.4	-	a	1	C3							-9.55	5.1	4.43
Chenopodium Apazote Goosefoot Leaf		4	Tibes		1	C3	40.02	4.62	10.11	-29.08	-27.58	4.03	a	1	C3							-9.06	4.41	2.06
Chrysobalanus icaco Cocoplum Jicaco Fruit		4	Tibes		1	C3	46.85	2.38	22.97	-26.3	-24.8	0.65	a	1	C3							-9.51	10	2.23
Chrysobalanus icaco Cocoplum Jicaco Fruit		4	Loiza		1	C3	41.2	-	-	-26.54	-25.04	-	a	1	C3							-9.06	13.02	2.37
Chrysobalanus icaco Cocoplum Jicaco Fruit		4	Loiza		1	C3	39.07	-	-	-28.07	-26.57	-	a	1	C3							-9.3		2.5
Chrysobalanus icaco Cocoplum Jicaco Edible portion		3	Grand Turk		1	C3	-	-	-	-28.39	-26.89	4.78	a	1	C3							-9.12		2.58
Chrysobalanus icaco Cocoplum Jicaco Edible portion		3	Grand Turk		1	C3	-	-	-	-27.2	-25.7	4.43	a	1	C3							-9.89		7.6
Coccoloba uvifera Sea grape Uva de playa Fruit		4	La Guancha		1	C3	47.43	-	-	-25.67	-24.17	-	a	1	C3							-10.16		2.62
Coccoloba uvifera Sea grape Uva de playa Fruit		4	La Guancha		1	C3	46.31	0.98	55.13	-24.33	-22.83	-	a	1	C3							-9.3		3.17
Coccoloba uvifera Sea grape Uva de playa Fruit		4	Guanica		1	C3	46.06	1.17	45.93	-25.67	-24.17	-	a	1	C3							-8.6		4.19
Coccoloba uvifera Sea grape Uva de playa Fruit		4	Loiza		1	C3	46.83	0.89	61.39	-29.51	-28.01	-	a	1	C3							-9.1		2.75
Coccoloba uvifera Sea grape Uva de playa Edible portion		3	Grand Turk		1	C3	-	-	-	-23.65	-22.15	2.06	a	1	C3							0.91		2.46
Coccoloba uvifera Sea grape Uva de playa Edible portion		3	Grand Turk		1	C3	-	-	-	-23.36	-21.86	2.23	a	1	C3							1.86		1.01
Cresentia cujete Calabash Higuera Pulp		4	Tibes		1	C3	41.77	0.97	50.24	-24.77	-23.27	-	a	1	C3							2.18		1.01
Cresentia cujete Calabash Higuera Pulp		4	Tibes		1	C3	44.62	1.18	44.12	-28.52	-27.02	2.37	a	1	C3									0.65
Cucurbita pepo Pumpkin Calabaza Gourd		4	Plaza Mercado	Ponce	1	C3	39.07	2.14	21.3	-26.93	-25.43	2.5	a	1	C3									5.04
Cucurbita pepo Pumpkin Calabaza Gourd		4	Maní		1	C3	39.66	1.81	25.56	-25.41	-23.91	2.58	a	1	C3									3.92
Cucurbita pepo Pumpkin Calabaza Gourd		4	Maní		1	C3	41.54	0.85	57.02	-27.41	-25.91	-	a	1	C3									5.37
Dioscorea sp, Yam		1	Cuba		1	C3	-	-	-	-25.1	-23.6	7.6	a	1	C3									1.99
Dioscorea sp, Yam		5	Luquillo		1	C3	-	-	-	-30.9	-29.4	-	a	1	C3									3.09
Fabeaceae Kidney bean Habichuela Bean		4	Añasco		1	C3	41.69	4.08	11.92	-26.44	-24.94	2.62	a	1	C3									3.25
Fabeaceae Kidney bean Habichuela Bean		4	Añasco		1	C3	42.03	4.27	11.48	-27.17	-25.67	3.17	a	1	C3									3.8
Fabeaceae Kidney bean Habichuela Bean		4	Añasco		1	C3	41.44	3.7	13.07	-28.56	-27.06	4.19	a	1	C3									1.73
Fabeaceae Kidney bean Habichuela Bean		4	Plaza Mercado	Rio Piedras	1	C3	41.46	4.19	11.54	-25.78	-24.28	2.75	a	1	C3									2.4
Fabeaceae Kidney bean Habichuela Bean		4	Plaza Mercado	Rio Piedras	1	C3	41.2	3.79	12.68	-26.27	-24.77	2.46	a	1	C3									2.95
Fabeaceae Pigeon pea Gandules Bean		4	Plaza Mercado	Rio Piedras	1	C3	42.45	3.38	14.65	-27.09	-25.59	1.01	a	1	C3									6.05
Fabeaceae Pigeon pea Gandules Bean		4	Plaza Mercado	Rio Piedras	1	C3	42.11	3.5	14.04	-26.62	-25.12	1.01	a	1	C3									1.86
Fabeaceae Pigeon pea Gandules Bean		4	Plaza Mercado	Rio Piedras	1	C3	41.82	3.63	13.44	-26.97	-25.47	0.65	a	1	C3									2.95
Ficus laevigata Banyan tree Jaguey Blanco Edible portion		3	Middle Caicos		1	C3	-	-	-	-27.97	-26.47	5.04	a	1	C3									3.14
Ficus laevigata Banyan tree Jaguey Blanco Edible portion		3	Middle Caicos		1	C3	-	-	-	-27.66	-26.16	3.92	a	1	C3									2.64
Ficus laevigata Banyan tree Jaguey Blanco Edible portion		3	Middle Caicos		1	C3	-	-	-	-25.19	-23.69	5.37	a	1	C3									3.56
Ficus laevigata Banyan tree Jaguey Blanco Edible portion		3	Middle Caicos		1	C3	-	-	-	-25.07	-23.57	1.99	a	1	C3									5.54
Genipa americana Genip Jagua Fruit		4	Plaza Mercado	Rio Piedras	1	C3	40.58	-	-	-26.36	-24.86	-	a	1	C3									5.5
Genipa americana Genip Jagua Fruit		4	Plaza Mercado	Rio Piedras	1	C3	42.41	-	-	-26.41	-24.91	-	a	1	C3									2.3
Hymenea courbaril West Indian Locust Algarrobo Pulp		4	Tibes		1	C3	41.51	1.64	29.53	-27.12	-25.62	3.09	a	1	C3									4.59
Hymenea courbaril West Indian Locust Algarrobo Pulp		4	Tibes		1	C3	42.89	1.61	31.08	-27.42	-25.92	3.25	a	1	C3									-0.97
Ipomaea batatas Sweet potato Batata Tuber		1	Bahamas		1	C3	-	-	-	-25.7	-24.2	3.8	a	1	C3									6.74
Ipomoea batatas Sweet potato Batata Tuber		4	Plaza Mercado	Ponce	1	C3	40.15	-	-	-25.17	-23.67	-	a	1	C3									0.59
Ipomoea batatas Sweet potato Batata Tuber		4	Maní		1	C3	39.79	1.01	45.96	-24.78	-23.28	1.73	a	1	C3									1.87
Mammea Americana Mammee apple Mamey Fruit		4	Tibes		1	C3	40.43	-	-	-28.51	-27.01	-	a	1	C3									2.96
Mammea Americana Mammee apple Mamey Fruit		4	Maní		1	C3	49.72	-	-	-29.92	-28.42	-	a	1	C3									5.51
Manihot escualenta Manioc Casavva		4	Tibes		1	C3	44.2	-	-	-26.6	-25.1	-	a	1	C3									5.38
Manihot escualenta Manioc Casavva		4	Plaza Mercado	Rio Piedras	1	C3	41.22	-	-	-25.94	-24.44	-	a	1	C3									2.7
Manihot escualenta Manioc Casavva		4	Plaza Mercado	Rio Piedras	1	C3	41.65	-	-	-27.09	-25.59	-	a	1	C3									3.02
Manihot escualenta Manioc Casavva		4	Plaza Mercado	Rio Piedras	1	C3	41.26	-	-	-25.85	-24.35	-	a	1	C3									5.79
Manihot escualenta Manioc Casavva		1	Belize		1	C3	-	-	-	-27.6	-26.1	2.4	a	1	C3									4.3
Manihot escualenta Manioc Casavva		3	Middle Caicos		1	C3	-	-	-	-27.45	-25.95	2.95	a	1	C3									-0.83
Manihot escualenta Manioc Casavva		3	Middle Caicos		1	C3	-	-	-	-27.18	-25.68	6.05	a	1	C3									-0.36
Manihot escualenta Manioc Casavva		3	Middle Caicos		1	C3	-	-	-	-27.11	-25.61	1.86	a	1	C3									6.26
Manihot escualenta Manioc Casavva		3	Middle Caicos		1	C3	-	-	-	-25.99	-24.49	2.95	a	1	C3
Manihot escualenta Manioc Casavva		3	Middle Caicos		1	C3	-	-	-	-25.89	-24.39	3.14	a	1	C3
Manilkara bidentata Ausubo Nispero Fruit		4	Plaza Mercado	Ponce	1	C3	42.09	-	-	-25.97	-24.47	-	a	1	C3
Manilkara bidentata Ausubo Nispero Fruit		4	Tibes		1	C3	41.02	-	-	-29.6	-28.1	-	a	1	C3
Manilkara bidentata Ausubo Nispero Fruit		4	Tibes		1	C3	40.58	-	-	-28.44	-26.94	-	a	1	C3
Manilkara bidentata Ausubo Nispero Leaf		5	Luquillo		1	C3	-	-	-	-31.7	-30.2	-	a	1	C3
Melicoccus bijugatus Genip Quenepa Fruit		4	Tibes		1	C3	41.8	1.33	36.67	-28.42	-26.92	2.64	a	1	C3
Passiflora laurifolia Passion fruit Parcha Fruit		4	Portuges		1	C3	41.5	1.07	45.25	-25.1	-23.6	3.56	a	1	C3
Passiflora laurifolia Passion fruit Parcha Fruit		4	Plaza Mercado	Rio Piedras	1	C3	41.37	0.7	68.95	-29.41	-27.91	5.54	a	1	C3
Passiflora laurifolia Passion fruit Parcha Fruit		4	Plaza Mercado	Rio Piedras	1	C3	44.91	1.09	48.07	-27.31	-25.81	5.5	a	1	C3
Persea americana Avocado Aguacate Fruit		4	Plaza Mercado	Ponce	1	C3	51.72	1.32	45.71	-27.59	-26.09	2.3	a	1	C3
Persea americana Avocado Aguacate Fruit		4	Maní		1	C3	56.12	1.3	50.36	-29.26	-27.76	4.59	a	1	C3
Persea americana Avocado Aguacate Fruit		4	Toa Baja		1	C3	45.32	0.91	58.1	-29.05	-27.55	-0.97	a	1	C3
Pouteria sapota Red mammee		4	Plaza Mercado	Rio Piedras	1	C3	43.42	-	-	-29.22	-27.72	-	a	1	C3
Pouteria sapota Red mammee		4	Plaza Mercado	Santurce	1	C3	40.48	-	-	-28.48	-26.98	-	a	1	C3
Psidium guajava Guava Guayaba Fruit		4	Tibes		1	C3	46.95	1.17	46.82	-27.7	-26.2	-	a	1	C3
Psidium guajava Guava Guayaba Fruit		4	Plaza Mercado	Santurce	1	C3	40.84	-	-	-27.52	-26.02	-	a	1	C3
Psidium guajava Guava Guayaba Fruit		4	Plaza Mercado	Santurce	1	C3	42.88	1.01	49.53	-26.68	-25.18	6.74	a	1	C3
Psidium guajava Guava Guayaba Fruit		4	Plaza Mercado	Santurce	1	C3	43.19	-	-	-27.87	-26.37	-	a	1	C3
Rizophora mangle Mangrove Mangle Aerial root		4	Guanica		1	C3	44.52	-	-	-28.98	-27.48	-	a	1	C3
Rizophora mangle Mangrove Mangle Aerial root		4	Loiza		1	C3	46.16	1.43	37.66	-28.93	-27.43	0.59	a	1	C3
Spondias mombin Hog plum Jobo Fruit		4	Plaza Mercado	Ponce	1	C3	40.35	1.03	45.7	-24.11	-22.61	-	a	1	C3
Spondias mombin Hog plum Jobo Fruit		4	Plaza Mercado	Ponce	1	C3	40.37	1	47.1	-23.06	-21.56	-	a	1	C3
Spondias mombin Hog plum Jobo Fruit		4	Plaza Mercado	Ponce	1	C3	39.39	-	-	-24.61	-23.11	-	a	1	C3
Spondias mombin Hog plum Jobo Fruit		4	Portuges		1	C3	42.19	1.06	46.44	-27	-25.5	1.87	a	1	C3
Spondias purpurea Purple mombin Jobo? Fruit		4	Tibes		1	C3	41.8	-	-	-28.66	-27.16	-	a	1	C3
Sterculia apetala Panama tree Anacaguita Seed		4	Tibes		1	C3	44.43	1.59	32.6	-28.13	-26.63	2.96	a	1	C3
Tabebuia sp, Cedro blanco White cedar Edible portion		3	Middle Caicos		1	C3	-	-	-	-24.1	-22.6	5.51	a	1	C3
Tabebuia sp, Cedro blanco White cedar Edible portion		3	Middle Caicos		1	C3	-	-	-	-22.58	-21.08	5.38	a	1	C3
Xanthosoma sp, Tannier Yautia Tuber		4	Plaza Mercado	Ponce	1	C3	40.22	-	-	-25.51	-24.01	-	a	1	C3
Xanthosoma sp, Tannier Yautia Tuber		4	Plaza Mercado	Ponce	1	C3	40	1.03	45.31	-24.2	-22.7	2.7	a	1	C3
Xanthosoma sp, Tannier Yautia Tuber		4	Añasco		1	C3	41.19	-	-	-25.95	-24.45	-	a	1	C3
Xanthosoma sp, Tannier Yautia Tuber		4	Añasco		1	C3	40.34	1.21	38.9	-26.1	-24.6	3.02	a	1	C3
Xanthosoma sp, Tannier Yautia Tuber		4	Añasco		1	C3	40.96	-	-	-25.61	-24.11	-	a	1	C3
Xanthosoma sp, Cocoyam Malánga Tuber		4	Plaza Mercado	Rio Piedras	1	C3	41.05	-	-	-28.33	-26.83	-	a	1	C3
Xanthosoma sp, Cocoyam Malánga Tuber		4	Plaza Mercado	Rio Piedras	1	C3	41.33	-	-	-27.72	-26.22	-	a	1	C3
Xanthosoma sp, Cocoyam Malánga Tuber		4	Plaza Mercado	Rio Piedras	1	C3	41.6	1.11	43.72	-29.74	-28.24	5.79	a	1	C3
Xanthosoma sp, Cocoyam Malánga Tuber		1	Belize		1	C3	-	-	-	-26.1	-24.6	4.3	a	1	C3
Zamia integrifolia Wild sago Zamia Root		4	Tibes		1	C3	40.21	1.02	45.99	-28.67	-27.17	-0.83	a	1	C3
Zamia integrifolia Wild sago Zamia Leaf		4	Tibes		1	C3	45.07	1.97	26.69	-30.51	-29.01	-0.36	a	1	C3
Zanthoxylum sp, Wild lime Espino rubial Fruit		4	Tibes		1	C3	44.72	1.79	29.15	-26.74	-25.24	6.26	a	1	C3
Zea mays Corn Maíz Kernel		4	Añasco		1	C4	41.19	2.31	20.8	-11.05	-9.55	2.14	a	2	C4	C4	-10.6827	-6.97857	4.69865	5.2	3.56238
Zea mays Corn Maíz Kernel		4	Añasco		1	C4	41.59	1.91	25.4	-10.56	-9.06	4.74	a	2	C4
Zea mays Corn Maíz Kernel		4	Maní		1	C4	41.91	1.86	26.29	-11.01	-9.51	4.59	a	2	C4
Zea mays Corn Maíz Kernel		4	Maní		1	C4	42.13	2.1	23.41	-10.56	-9.06	2.99	a	2	C4
Zea mays Corn Maíz Kernel		4	Maní		1	C4	42.47	2.1	23.59	-10.8	-9.3	2.63	a	2	C4
Zea mays Corn Maíz Kernel		4	Maní		1	C4	42.44	2.58	19.19	-10.62	-9.12	2.38	a	2	C4
Zea mays Corn Maíz Kernel		4	Plaza Mercado	Rio Piedras	1	C4	41.84	2.18	22.39	-11.39	-9.89	5.1	a	2	C4
Zea mays Corn Maíz Kernel		4	Plaza Mercado	Rio Piedras	1	C4	42.19	1.92	25.64	-11.66	-10.16	4.41	a	2	C4
Zea mays Corn Maíz Seed		1	Bahamas		1	C4	-	-	-	-10.8	-9.3		a	2	C4
Zea mays Corn Maíz Seed		2			1	C4	-	-	-	-10.1	-8.6	10	a	2	C4
Zea mays Corn Maíz Seed		2			2	C4	-	-	-	-9.1	-9.1		-	2	C4
Zea mays Corn Maíz Edible portion		3	Grand Turk		1	C4	-	-	-11.81	-10.31	0.91		a	2	C4
Zea mays Corn Maíz Edible portion		3	Grand Turk		1	C4	-	-	-10.97	-9.47	1.86		a	2	C4
Amaranthus Amaranth Amaranto Leaf		4	Ponce		1	C4	42.11	5.06	9.71	-14.02		13.02	a	2	C4
Zea mays Corn Maíz Edible portion		3	Grand Turk		1	C4	-	-	-10.29	-8.79	2.18		a	2	C4
Taxonomic/English/Spanish/tissue	Tissue	Source	Location	Location	Date	blank	wt%C	wt%N	C:N	δ13C	δ13Cadjusted	δ15Nadjusted	δ15N	Cluster
uid freshwater fish Freshwater fish F	Muscle	15	C82	Real Anon	2		47.26	12.93	4.26	-23394	-20.65	9.32	9.32	e a	F
Agonostomus monticola Mountain mullet Freshwater fish F	Muscle	7	-	Rio Espiritu	2		-	-	-	-18.92	-17.42	8.93	8.93	a	F	F		-19.2331	2.02421	7.53519	1.60292
Agonostomus monticola Mountain mullet Freshwater fish F	Muscle	15	C79	Real Anon	2		50.74	11.85	5	-24.44	-20.35	11.32	11.32	e a	F
Anguilla rostrata American eel Freshwater fish F	Muscle	7	-	Rio Espiritu	2		-	-	-	-19.41	-17.91	8.68	8.68	a	F
Atya innocous Atyid shrimp Freshwater invertebrate F	Muscle	7	-	Rio Espiritu	2		-	-	-	-22.97	-21.47	5.71	5.71	a	F
Atya innocous Atyid shrimp Freshwater invertebrate F	Muscle	7	-	Rio Espiritu	2		-	-	-	-23.1	-21.6	5.73	5.73	a	F
Atya lanipes Atyid shrimp Freshwater invertebrate F	Muscle	7	-	Rio Espiritu	2		-	-	-	-23.07	-21.57	5.74	5.74	a	F
Atya lanipes Atyid shrimp Freshwater invertebrate F	Muscle	7	-	Rio Espiritu	2		-	-	-	-21.52	-20.02	5.29	5.29	a	F
Atya lanipes Atyid shrimp Freshwater invertebrate F	Muscle	7	-	Rio Espiritu	2		-	-	-	-22.19	-20.69	5.41	5.41	a	F
Atya scabra Atyid shrimp Freshwater invertebrate F	Muscle	7	-	Rio Espiritu	2		-	-	-	-23.14	-21.64	5.69	5.69	a	F
Atya sp, Atyid shrimp Freshwater invertebrate F	Muscle	15	C100LR Real Anon		2		45.57	14.72	3.61	-22554	-21.05	7.27	7.27	a	F
Atya sp, Atyid shrimp Freshwater invertebrate F	Muscle	15	C100	Real Anon	2		46.45	13.92	3.89	-23037	-20.98	7.26	7.26	e a	F
Atya sp, Atyid shrimp Freshwater invertebrate F	Muscle	15	C97	Real Anon	2		44.94	13.11	4	-23054	-20.79	6.91	6.91	e a	F
Atya sp, Atyid shrimp Freshwater invertebrate F	Muscle	15	C98	Real Anon	2		43.74	13.26	3.85	-22.87	-20.89	7	7	e a	F
Atya sp, Atyid shrimp Freshwater invertebrate F	Muscle	15	C99	Real Anon	2		45.68	13.78	3.87	-22721	-20.7	7.08	7.08	e a	F
Eleotrus pisonis Spinycheek sleeper Freshwater fish F	Muscle	7	-	Rio Espiritu	2		-	-	-	-20.46	-18.96	9.53	9.53	a	F
Fulica americana American coot Bird F	Edible portion	13	-		2		-	-	-	-24.48	-22.98	3.43	3.43	a	F
Gallinula chloropus Common moorhen Bird F	Edible portion	13	-		2		-	-	-	-17.64	-16.14	4.44	4.44	a	F
Gobiomorus dormitor Bigmouth sleeper Freshwater fish F	Muscle	7	-	Rio Espiritu	2		-	-	-	-17.56	-16.06	8.02	8.02	a	F
Gobiomorus dormitor Bigmouth sleeper Freshwater fish F	Muscle	7	-	Rio Espiritu	2		-	-	-	-19.28	-17.78	9.03	9.03	a	F
Gobiomorus dormitor Bigmouth sleeper Freshwater fish F	Muscle	15	C80	Real Anon	2		46.51	14.02	3.87	-21259	-19.24	9.6	9.6	e a	F
Gobiomorus dormitor Bigmouth sleeper Freshwater fish F	Muscle	15	C81	Real Anon	2		46.22	13.96	3.86	-22251	-20.24	9.13	9.13	e a	F
Macrobrachium acanthurus Palemonid shrimp Freshwater invertebrate F	Muscle	7	-	Rio Espiritu	2		-	-	-	-19.16	-17.66	9.44	9.44	a	F
Macrobrachium crenulatum Palemonid shrimp Freshwater invertebrate F	Muscle	7	-	Rio Espiritu	2		-	-	-	-22.23	-20.73	6.97	6.97	a	F
Macrobrachium crenulatum Palemonid shrimp Freshwater invertebrate F	Muscle	7	-	Rio Espiritu	2		-	-	-	-23.75	-22.25	5.73	5.73	a	F
Macrobrachium heterochirus Palemonid shrimp Freshwater invertebrate F	Muscle	7	-	Rio Espiritu	2		-	-	-	-21.53	-20.03	7.03	7.03	a	F
Macrobrachium sp, Palemonid shrimp Freshwater invertebrate F	Muscle	15	C93LR Real Anon		2		45.29	14.66	3.6	-22133	-20.63	8.59	8.59	a	F
Macrobrachium sp, Palemonid shrimp Freshwater invertebrate F	Muscle	15	C68	Near Ponce	2		45.89	13.94	3.84	-20813	-18.85	9.21	9.21	e a	F
Macrobrachium sp, Palemonid shrimp Freshwater invertebrate F	Muscle	15	C90	Real Anon	2		45.14	13.85	3.8	-22.55	-20.65	9.1	9.1	e a	F
Macrobrachium sp, Palemonid shrimp Freshwater invertebrate F	Muscle	15	C91	Real Anon	2		44.85	13.3	3.94	-21.94	-19.8	8.87	8.87	e a	F
Macrobrachium sp, Palemonid shrimp Freshwater invertebrate F	Muscle	15	C92	Real Anon	2		45.64	13.39	3.98	-23385	-21.17	8.64	8.64	e a	F
Macrobrachium sp, Palemonid shrimp Freshwater invertebrate F	Muscle	15	C93	Real Anon	2		45.24	13.24	3.99	-22.66	-20.43	8.36	8.36	e a	F
Macrobrachium sp, Palemonid shrimp Freshwater invertebrate F	Muscle	15	C94	Real Anon	2		45.87	14.08	3.8	-22541	-20.65	8.85	8.85	e a	F
Macrobrachium sp, Palemonid shrimp Freshwater invertebrate F	Muscle	15	C95	Real Anon	2		46.17	13.17	4.09	-22374	-19.95	8.29	8.29	e a	F
Macrobrachium sp, Palemonid shrimp Freshwater invertebrate F	Muscle	15	C96	Real Anon	2		46.82	13.15	4.15	-22974	-20.43	8.94	8.94	e a	F
Macrobrachium spp, Palemonid shrimp Freshwater invertebrate F	Muscle	7	-	Rio Espiritu	2		-	-	-	-20.99	-19.49	9.88	9.88	a	F
Macrobrachium spp, Palemonid shrimp Freshwater invertebrate F	Muscle	7	-	Rio Espiritu	2		-	-	-	-19.67	-18.17	6.81	6.81	a	F
Macrobrachium spp, Palemonid shrimp Freshwater invertebrate F	Muscle	7	-	Rio Espiritu	2		-	-	-	-19.44	-17.94	7.11	7.11	a	F
Macrobrachium spp, Palemonid shrimp Freshwater invertebrate F	Muscle	7	-	Rio Espiritu	2		-	-	-	-20.27	-18.77	9.34	9.34	a	F
Neritina spp, Grazing freshwater snail Freshwater invertebrate F	Muscle	7	-	Rio Espiritu	2		-	-	-	-21.48	-19.98	8.55	8.55	a	F
Sicydium plumieri Green stream goby Freshwater fish F	Muscle	7	-	Rio Espiritu	2		-	-	-	-17.77	-16.27	6.49	6.49	a	F
Sicydium plumieri Green stream goby Freshwater fish F	Muscle	7	-	Rio Espiritu	2		-	-	-	-16.69	-15.19	7.57	7.57	a	F
Sicydium plumieri Green stream goby Freshwater fish F	Muscle	7	-	Rio Espiritu	2		-	-	-	-21.55	-20.05	8.72	8.72	a	F
Thiara granifera Grazing freshwater snail Freshwater invertebrate F	Muscle	7	-	Rio Espiritu	2		-	-	-	-20.84	-19.34	7.29	7.29	a	F
Xiphocaris elongata Yellow-nose shrimp Freshwater invertebrate F	Muscle	7	-	Rio Espiritu	2		-	-	-	-22.31	-20.81	4.94	4.94	a	F
Xiphocaris elongata Yellow-nose shrimp Freshwater invertebrate F	Muscle	7	-	Rio Espiritu	2		-	-	-	-19.07	-17.57	5.26	5.26	a	F
Xiphocaris elongata Yellow-nose shrimp Freshwater invertebrate F	Muscle	7	-	Rio Espiritu	2		-	-	-	-15.43	-13.93	6.06	6.06	a	F
Xiphocaris elongata Yellow-nose shrimp Freshwater invertebrate F	Muscle	7	-	Rio Espiritu	2		-	-	-	-19.85	-18.35	8.11	8.11	a	F
Xiphocaris elongata Yellow-nose shrimp Freshwater invertebrate F	Muscle	7	-	Rio Espiritu	2		-	-	-	-17.56	-16.06	6.64	6.64	a	F
Xiphocaris elongata Yellow-nose shrimp Freshwater invertebrate F	Muscle	7	-	Rio Espiritu	2		-	-	-	-17.6	-16.1	7.84	7.84	a	F
Xiphocaris elongata Yellow-nose shrimp Freshwater invertebrate F	Muscle	7	-	Rio Espiritu	2		-	-	-	-19.8	-18.3	7.42	7.42	a	F
Xiphocaris elongata Yellow-nose shrimp Freshwater invertebrate F	Muscle	15	C83	Real Anon	2		42.06	9.64	5.09	-21556	-17.29	6.68	6.68	e a	F
Xiphocaris elongata Yellow-nose shrimp Freshwater invertebrate F	Muscle	15	C84	Real Anon	2		48.12	9.75	5.76	-21323	-15.82	6.92	6.92	e a	F
Xiphocaris elongata Yellow-nose shrimp Freshwater invertebrate F	Muscle	15	C85	Real Anon	2		49.23	11.28	5.09	-21062	-16.8	6.73	6.73	e a	F
Miscellaneous small shrimp Marine invertebrate M	Muscle	8	-	Horn Island	2		-	-	-	-13.5	-10.5	10.6	10.6	b	M
Anchovy Bony fish M	Muscle	15	E74	Fajardo	2		43.93	12.79	4.01	-17307	-13.53	6.08	6.08	e b	M	M		-11.8135	3.61626	7.57684	4.37092
Anchovy Bony fish M	Muscle	15	E75	Fajardo	2		45.02	13.35	3.94	-17441	-13.8	6.77	6.77	e b	M
Abudefduf saxatilis Sergant Major Bony fish M	Muscle	-		St, Croix	2		-	-	-	-15.3	-12.3	-	-	b	M
Acanthopleura granulata West indian fuzzy chiton Chiton M	Edible portion	13	-	Grand Turk	2		-	-	-	-8.18	-5.18	1.61	1.61	b	M
Acanthopleura granulata West indian fuzzy chiton Chiton M	Edible portion	13	-	Grand Turk	2		-	-	-	-9.03	-6.03	3.4	3.4	b	M
Acanthurus chiurgus Surgeonfish Bony fish M	Muscle	4	-	St, Croix	2		-	-	-	-15.9	-12.9	-	-	b	M
Acanthurus coeruleus Blue tang Bony fish M	Muscle	4	-	St, Croix	2		-	-	-	-14.6	-11.6	-	-	b	M
Acanthurus sp, Surgeonfish Bony fish M	Edible portion	13	-	Grand Turk	2		-	-	-	-17.69	-14.69	6.88	6.88	b	M
Acanthurus sp, Surgeonfish Bony fish M	Bone	13	-	Marmora Bay	1		-	-	-	-10.55	-14.55	6.78	5.08	k l	M
Acanthurus sp, Surgeonfish Bony fish M	Bone	13	-	Spring Bay	1		-	-	-	-10.35	-14.35	4.68	2.98	k l	M
Acmaeidae Limpet Gastropod M	Edible portion	13	-	Haiti	2		-	-	-	-10.35	-7.35	0.33	0.33	b	M
Aetobatis narinari Spotted eagle ray Cartilaginous fish M	Bone collagen	6	-	Grenada	1		-	-	-	-10.6	-14.6	7.6	5.9	k l	M
Aetobatis narinari Spotted eagle ray Cartilaginous fish M	Bone collagen	6	-	Grenada	1		-	-	-	-13.5	-17.5	5.9	4.2	k l	M
Albula vulpes Bonefish Bony fish M	Bone collagen	6	-	Middle Caicos	1		-	-	-	-3.8	-7.8	0.3	-1.4	k l	M
Albula vulpes Bonefish Bony fish M	Bone collagen	6	-	Middle Caicos	1		-	-	-	-4.5	-8.5	6.7	5	k l	M
Albula vulpes Bonefish Bony fish M	Bone	13	-	Grand Turk	1		-	-	-	-5.71	-9.71	6.13	4.43	k l	M
Alutera schoepfi Orange filefish Bony fish M	Muscle	4	-	St, Croix	2		-	-	-	-13.4	-10.4	-	-	b	M
Anadara lienosa floridana Cut-ribbed ark Bivalve M	Shell	15	D52	Tibes	1		12.03	-	-	1.32	-14.53	-	-	c	M
Anadara lienosa floridana Cut-ribbed ark Bivalve M	Shell	15	D53	Tibes	1		12.02	-	-	1.25	-14.6	-	-	c	M
Anadara notabilis Eared ark Bivalve M	Shell	15	D50	Tibes	1		11.57	-	-	0.6	-15.25	-	-	c	M
Anadara notabilis Eared ark Bivalve M	Shell	15	D51	Tibes	1		12.08	-	-	1.08	-14.77	-	-	c	M
Anadara ovalis Blood ark Bivalve M	Shell	15	D83	Tibes	1		12.04	-	-	-1.18	-17.03	-	-	c	M
Anadara ovalis Blood ark Bivalve M	Shell	15	D84	Tibes	1		12.04	-	-	-0.55	-16.4	-	-	c	M
Anisotremus virginicus Porkfish Bony fish M	Muscle	6	-	Grand Bahama	2		-	-	-	-13.2	-10.2	7.5	7.5	b	M
Anisotremus virginicus Porkfish Bony fish M	Bone collagen	6	-	Grand Bahama	2		-	-	-	-9.4	-10.4	7.4	5.7	b k l	M
Anisotremus virginicus Porkfish Bony fish M	Muscle	15	E100LR Fajardo		2		46.05	14.52	3.7	-13868	-10.87	7.9	7.9	b	M
Anisotremus virginicus Porkfish Bony fish M	Muscle	15	E100	Fajardo	2		45.32	13.86	3.82	-14.19	-10.77	7.49	7.49	e b	M
Anisotremus virginicus Porkfish Bony fish M	Muscle	15	E99	Fajardo	2		45.67	13.62	3.91	-14262	-10.66	8.08	8.08	e b	M
Anomalocardia brasiliana Carib pointed-venus Bivalve M	Shell	15	D114	Tibes	1		11.95	-	-	0.11	-15.74	-	-	c	M
Anomalocardia brasiliana Carib pointed-venus Bivalve M	Shell	15	D115	Tibes	1		11.92	-	-	0.13	-15.72	-	-	c	M
Arca imbricata Mossy ark Bivalve M	Shell	15	E7 Tibes		1		11.92	-	-	1.67	-14.18	-	-	c	M
Arca imbricata Mossy ark Bivalve M	Shell	15	E8 Tibes		1		11.93	-	-	1.61	-14.24	-	-	c	M
Arca zebra Turkey wing Bivalve M	Shell	15	E12	Tibes	1		11.91	-	-	2.1	-13.75	-	-	c	M
Arca zebra Turkey wing Bivalve M	Shell	15	E13	Tibes	1		11.86	-	-	1.18	-14.67	-	-	c	M
Astraea caelata Carved starsnail Gastropod M	Shell	15	D110	Tibes	1		11.92	-	-	2.51	-13.34	-	-	c	M
Astraea caelata Carved starsnail Gastropod M	Shell	15	D111	Tibes	1		11.93	-	-	2.61	-13.24	-	-	c	M
Astrea sp, Star-shell Gastropod M	Muscle	4	-	St, Croix	2		-	-	-	-10.6	-7.6	-	-	b	M
Atherinomorus stipes Hardhead silverside Bony fish M	Muscle	4	-	St, Croix	2		-	-	-	-15	-12	-	-	b	M
Atrina rigida Pen shell Bivalve M	Soft parts	6	-	Turks and Caicos	2		-	-	-	-13.4	-10.4	2.3	2.3	b	M
Aurelia aurita Moon jellyfish Marine invertebrate M	Muscle	8	-	Horn Island	2		-	-	-	-19.5	-16.5	15	15	b	M
Balistes capriscus Gray triggerfish Bony fish M	Muscle	8	-	Horn Island	2		-	-	-	-16.7	-13.7	11.9	11.9	b	M
Balistes vetula Queen triggerfish Bony fish M	Muscle	6	-	Grand Bahama	2		-	-	-	-11.6	-8.6	7.3	7.3	b	M
Balistes vetula Queen triggerfish Bony fish M	Muscle	6	-	Grand Bahama	2		-	-	-	-11.8	-8.8	8.2	8.2	b	M
Balistes vetula Queen triggerfish Bony fish M	Bone collagen	6	-	Grand Bahama	2		-	-	-	-7.1	-8.1	7.6	5.9	b k l	M
Balistes vetula Queen triggerfish Bony fish M	Bone collagen	6	-	Grand Bahama	2		-	-	-	-8	-9	-	-	b k l	M
Balistidae Triggerfish Bony fish M	Bone collagen	6	-	Antigua	1		-	-	-	-10.5	-14.5	-	-	k l	M
Balistidae Triggerfish Bony fish M	Bone	13	-	Spring Bay	1		-	-	-	-11.04	-15.04	4.77	3.07	k l	M
Balistidae Triggerfish Bony fish M	Muscle	16	-	-	2		-	-	-	-15.1	-12.1	10.6	10.6	b	M
Ballistidae sp, Triggerfish Bony fish M	Muscle	15	C71	Combate	2		45.09	13.95	3.77	-15265	-11.93	8.96	8.96	e b	M
Ballistidae sp, Triggerfish Bony fish M	Muscle	15	C72	Combate	2		45.45	14.05	3.77	-15153	-11.81	8.33	8.33	e b	M
Ballistidae sp, Triggerfish Bony fish M	Muscle	15	C73	Combate	2		45.06	14.02	3.75	-15.69	-12.39	7.9	7.9	e b	M
Ballistidae sp, Triggerfish Bony fish M	Muscle	15	C74	Combate	2		45.91	14.28	3.75	-14727	-11.43	8.77	8.77	e b	M
Belonidae Needlefish Bony fish M	Bone	9	-	Tutu	1		-	-	-	-7.4	-11.4	7.9	6.2	k l	M
Belonidae sp, Needlefish Bony fish M	Muscle	15	C109	Fajardo	2		45.16	13.83	3.81	-10628	-7.22	7.21	7.21	e b	M
Belonidae sp, Needlefish Bony fish M	Muscle	15	E72	Fajardo	2		45.05	13.93	3.77	-14201	-10.86	10.93	10.93	e b	M
Belonidae sp, Needlefish Bony fish M	Muscle	15	E73	Fajardo	2		44.13	12.36	4.17	-14667	-10.6	9.86	9.86	e b	M
Bittium varium Grass cerith Gastropod M	Soft parts	6	-	Turks and Caicos	2		-	-	-	-10.9	-7.9	3.7	3.7	b	M
Bothus lunatus Peacock flounder Bony fish M	Edible portion	13	-	Grand Turk	2		-	-	-	-14.72	-11.72	3.63	3.63	b	M
Calamus bajonado Jolthead porgy Bony fish M	Muscle	6	-	Grand Bahama	2		-	-	-	-10.9	-7.9	6	6	b	M
Calamus proridens Littlehead porgy Bony fish M	Edible portion	13	-	Grand Turk	2		-	-	-	-10.84	-7.84	5.37	5.37	b	M
Calamus sp, Porgy Bony fish M	Bone collagen	6	-	Middle Caicos	1		-	-	-	-8.2	-12.2	10.9	9.2	k l	M
Calamus sp, Porgy Bony fish M	Bone	9	-	Tutu	1		-	-	-	-14	-18	-	-	k l	M
Calamus sp, Porgy Bony fish M	Edible portion	13	-	Grand Turk	2		-	-	-	-11.68	-8.68	0.97	0.97	b	M
Calamus sp, Porgy Bony fish M	Bone	13	-	Marmora Bay	1		-	-	-	-5.42	-9.42	7.47	5.77	k l	M
Calamus sp, Porgy Bony fish M	Muscle	15	E98	Fajardo	2		-	-	3,9*	-13507	-9.93	7.05	7.05	e b	M
Caranus hippos Crevalle jack Bony fish M	Bone	13	-	Marmora Bay	1		-	-	-	-7.5	-11.5	8.47	6.77	k l	M
Caranx crysos or Caranx fusus Blue runner Bony fish M	Muscle	6	-	Grand Bahama	2		-	-	-	-12	-9	7.5	7.5	b	M
Caranx crysos or Caranx fusus Blue runner Bony fish M	Edible portion	13	-	Grand Turk	2		-	-	-	-16.84	-13.84	1.98	1.98	b	M
Caranx ruber Bar jack Bony fish M	Muscle	4	-	St, Croix	2		-	-	-	-11.5	-8.5	-	-	b	M
Caranx ruber Bar jack Bony fish M	Bone collagen	6	-	Middle Caicos	1		-	-	-	-1.3	-5.3	9.8	8.1	k l	M
Caranx ruber Bar jack Bony fish M	Bone collagen	6	-	Middle Caicos	1		-	-	-	-1.3	-5.3	10	8.3	k l	M
Caranx ruber Bar jack Bony fish M	Bone collagen	6	-	Middle Caicos	1		-	-	-	-3.6	-7.6	-	-	k l	M
Caranx sp, Jack Bony fish M	Bone	9	-	Tutu	1		-	-	-	-9.8	-13.8	8.1	6.4	k l	M
Caranx sp, Jack Bony fish M	Bone	13	-	Spring Bay	1		-	-	-	-10.21	-14.21	6.53	4.83	k l	M
Caranx sp, Jack Bony fish M	Muscle	15	C61	Ponce	2		45.81	14.06	3.8	-15966	-12.57	7.23	7.23	e b	M
Caranx sp, Jack Bony fish M	Muscle	15	E84	Fajardo	2		45.65	14.3	3.72	-16209	-12.96	7.76	7.76	e b	M
Caranx sp, Jack Bony fish M	Muscle	15	E85	Fajardo	2		45.25	14.16	3.73	-16226	-12.96	7.85	7.85	e b	M
Caranx sp, Jack Bony fish M	Muscle	15	E95	Fajardo	2		45.11	13.8	3.81	-12369	-8.95	9.05	9.05	e b	M
Caranx sp, Jack Bony fish M	Muscle	15	E96	Fajardo	2		46.43	13.42	4.04	-15854	-12.03	10.08	10.08	e b	M
Caranx sp, Jack Bony fish M	Muscle	15	E97	Fajardo	2		45.24	13.82	3.82	-15464	-12.03	8.84	8.84	e b	M
Carcharhinidae sp, Requiem shark Cartilaginous fish M	Muscle	15	E76	Fajardo	2		43.71	16.27	3.13	-14.04	-11.87	9.24	9.24	e b	M
Carcharhinidae sp, Requiem shark Cartilaginous fish M	Muscle	15	E77	Fajardo	2		43.75	16.18	3.16	-14028	-11.82	9.32	9.32	e b	M
Carcharhinidae sp, Requiem shark Cartilaginous fish M	Muscle	15	E78	Fajardo	2		45.91	15.64	3.43	-14518	-11.82	9.72	9.72	e b	M
Carcharhinus sp, Requiem shark Cartilaginous fish M	Bone collagen	6	-	Grenada	1		-	-	-	-9.3	-13.3	12	10.3	k l	M
Carcharhinus sp, Requiem shark Cartilaginous fish M	Bone	13	-	Grand Turk	1		-	-	-	-4.24	-8.24	9.63	7.93	k l	M
Caretta caretta Loggerhead turtle Sea turtle M	Collagen	5	-	Atlantic	2		-	-	-	-14.6	-14.2	20.3	20	b I j	M
Cassiopea sp, Jellyfish Marine invertebrate M	Muscle	4	-	Cayo Miskitos	2		-	-	-	-23.2	-20.2	-	-	b	M
Cassis tuberosa King helmet Gastropod M	Shell	15	E31	Tibes	1		12.01	-	-	3.66	-12.19	-	-	c	M
Cassis tuberosa King helmet Gastropod M	Shell	15	E32	Tibes	1		12.04	-	-	3.45	-12.4	-	-	c	M
Cephalopholis fulva Coney Bony fish M	Muscle	6	-	Grand Bahama	2		-	-	-	-12.9	-9.9	8	8	b	M
Chaetodipterus faber Atlantic spadefish Bony fish M	Muscle	8	-	Horn Island	2		-	-	-	-19.2	-16.2	14.9	14.9	b	M
Chaetodon capistratus Foureye butterflyfish Bony fish M	Muscle	4	-	St, Croix	2		-	-	-	-12.4	-9.4	-	-	b	M
Chama sp, Jewel box Bivalve M	Shell	15	E17	Tibes	1		11.79	-	-	1.1	-14.75	-	-	c	M
Chama sp, Jewel box Bivalve M	Shell	15	E18	Tibes	1		11.66	-	-	0.69	-15.16	-	-	c	M
Chelonia mydas Green sea turtle Sea turtle M	Scute	2	-	Mauritania	2		-	-	-	-12.4	-12	8.9	8.6	b i j	M
Chelonia mydas Green sea turtle Sea turtle M	Scute	2	-	Mauritania	2		-	-	-	-13.3	-12.9	9.5	9.2	b i j	M
Chelonia mydas Green sea turtle Sea turtle M	Scute	2	-	Mauritania	2		-	-	-	-10.2	-9.8	7.7	7.4	b i j	M
Chelonia mydas Green sea turtle Sea turtle M	Collagen	5	-	Atlantic	2		-	-	-	-15.4	-15	9.7	9.4	b i j	M
Chelonia mydas Green sea turtle Sea turtle M	Bone collagen	6	-	Antigua	1		-	-	-	-3.8	-6.4	5.4	5.1	i j	M
Chelonia mydas Green sea turtle Sea turtle M	Bone	13	-	Grand Turk	1		-	-	-	-3.67	-6.27	4.22	3.92	i j	M
Cheloniidae Sea turtle Sea turtle M	Bone	13	-	Grande Anse	1		-	-	-	-11.63	-14.23	6.88	6.58	i j	M
Cheloniidae Sea turtle Sea turtle M	Bone collagen	15	C20	Punta Candelero	1		10.94	3.99	3.2	-7.92	-10.52	6.36	6.06	g h	M
Cheloniidae Sea turtle Sea turtle M	Bone collagen	15	D15	Tibes	1		22.56	7.96	3.3	-10.99	-13.59	7.1	6.8	i j	M
Chione cancellata Cross-barred venus Bivalve M	Shell	15	D70	Tibes	1		11.94	-	-	0.57	-15.28	-	-	c	M
Chione cancellata Cross-barred venus Bivalve M	Shell	15	D71	Tibes	1		11.93	-	-	1.14	-14.71	-	-	c	M
Chione granulata Cross-barred venus Bivalve M	Shell	15	E58	Tibes	1		11.92	-	-	-0.87	-16.72	-	-	c	M
Chione granulata Cross-barred venus Bivalve M	Shell	15	E59	Tibes	1		12	-	-	-0.34	-16.19	-	-	c	M
Chiton squamosus Chiton Chiton M	Gut contents	6	-	Turks and Caicos	2		-	-	-	-8	-5	1.4	1.4	b	M
Chiton squamosus Chiton Chiton M	Soft parts	6	-	Turks and Caicos	2		-	-	-	-8.2	-5.2	3.3	3.3	b	M
Chiton squamosus Chiton Chiton M	Soft parts	6	-	Turks and Caicos	2		-	-	-	-8.9	-5.9	3.5	3.5	b	M
Chiton squamosus Chiton Chiton M	Soft parts	6	-	Turks and Caicos	2		-	-	-	-8.9	-5.9	4.1	4.1	b	M
Chloroscomborus chrysurus Atlantic bumper Bony fish M	Muscle	8	-	Horn Island	2		-	-	-	-17.8	-14.8	14.5	14.5	b	M
Citharichthys spilopterus Bay whiff Bony fish M	Muscle	8	-	Horn Island	2		-	-	-	-16.8	-13.8	13.1	13.1	b	M
Cittarium pica West Indain top shell Gastropod M	Muscle	15	D44LR Fajardo		2		43.11	13.39	3.76	-14.33	-11.33	5.32	5.32	b	M
Cittarium pica West Indain top shell Gastropod M	Shell	15	D101	Tibes	1		11.89	-	-	2.48	-13.37	-	-	c	M
Cittarium pica West Indain top shell Gastropod M	Shell	15	D102	Tibes	1		11.83	-	-	2.62	-13.23	-	-	c	M
Cittarium pica West Indain top shell Gastropod M	Shell	15	D103	Tibes	1		11.84	-	-	2.89	-12.96	-	-	c	M
Cittarium pica West Indain top shell Gastropod M	Shell	15	D104	Tibes	1		11.87	-	-	3.48	-12.37	-	-	c	M
Cittarium pica West Indain top shell Gastropod M	Shell	15	D105	Tibes	1		11.86	-	-	3.39	-12.46	-	-	c	M
Cittarium pica West Indain top shell Gastropod M	Muscle	15	D36	Fajardo	2		42.14	13.11	3.75	-13.59	-10.29	4.39	4.39	e b	M
Cittarium pica West Indain top shell Gastropod M	Muscle	15	D38	Fajardo	2		43.38	13.3	3.81	-14.17	-10.76	5.67	5.67	e b	M
Cittarium pica West Indain top shell Gastropod M	Muscle	15	D40	Fajardo	2		42.43	12.73	3.89	-13.5	-9.95	4.94	4.94	e b	M
Cittarium pica West Indain top shell Gastropod M	Muscle	15	D42	Fajardo	2		41.82	12.97	3.76	-13.77	-10.45	5.06	5.06	e b	M
Cittarium pica West Indain top shell Gastropod M	Muscle	15	D44	Fajardo	2		42.81	12.57	3.97	-14.99	-11.28	5.12	5.12	e b	M
Cittarium pica West Indain top shell Gastropod M	Soft parts	16	-	-	2		-	-	-	-11.4	-8.4	3.5	3.5	b	M
Cittarium pica West Indain top shell Gastropod M	Shell	16	-	-	2		-	-	-	2	-10.8	-	-	b c	M
Cittarium pica West Indain top shell Gastropod M	Shell	16	-	-	2		-	-	-	1.8	-11	-	-	b c	M
Clibanarius sp, Hermit crab Marine crab M	Muscle	4	-	St, Croix	2		-	-	-	-14	-11	-	-	b	M
Clibanarius vittatus Striped hermit crab Marine crab M	Muscle	8	-	Horn Island	2		-	-	-	-15.1	-12.1	9.6	9.6	b	M
Codakia obicularis Tiger lucine Bivalve M	Soft parts	6	-	Turks and Caicos	2		-	-	-	-22.3	-19.3	2	2	b	M
Codakia obicularis Tiger lucine Bivalve M	Soft parts	6	-	Turks and Caicos	2		-	-	-	-23.8	-20.8	1.9	1.9	b	M
Codakia obicularis Tiger lucine Bivalve M	Soft parts	6	-	Turks and Caicos	2		-	-	-	-22.8	-19.8	0.4	0.4	b	M
Codakia obicularis Tiger lucine Bivalve M	Edible portion	13	-	Grand Turk	2		-	-	-	-22.78	-19.78	0.8	0.8	b	M
Codakia obicularis Tiger lucine Bivalve M	Edible portion	13	-	Grand Turk	2		-	-	-	-24.09	-21.09	0.56	0.56	b	M
Codakia orbicularis Tiger lucine Bivalve M	Shell	15	E47	Tibes	1		11.94	-	-	2.13	-13.72	-	-	c	M
Codakia orbicularis Tiger lucine Bivalve M	Shell	15	E48	Tibes	1		11.96	-	-	2.04	-13.81	-	-	c	M
Coryphaena hippurus Dolphinfish Bony fish M	Edible portion	13	-	Grand Turk	2		-	-	-	-14.93	-11.93	6.46	6.46	b	M
Coryphaena hippurus Dolphinfish Bony fish M	Muscle	15	E92	Fajardo	2		45.52	14.13	3.76	-15507	-12.19	7.86	7.86	e b	M
Coryphaena hippurus Dolphinfish Bony fish M	Muscle	15	E93	Fajardo	2		44.52	13.83	3.76	-15514	-12.2	7.43	7.43	e b	M
Crassostrea rhizophorae Mangrove oyster Bivalve M	Muscle	15	D32LR Boqueron	2	27.32		5.17	6.17	-17.38	-14.38	5.26	b	5.26		M
Crassostrea rhizophorae Mangrove oyster Bivalve M	Shell	15	E63	Tibes	1		11.96	-	-	-0.46	-16.31	-	-	c	M
Crassostrea rhizophorae Mangrove oyster Bivalve M	Shell	15	E64	Tibes	1		11.92	-	-	-1.32	-17.17	-	-	c	M
Crassostrea rhizophorae Mangrove oyster Bivalve M	Shell	15	E65	Tibes	1		11.85	-	-	-0.6	-16.45	-	-	c	M
Crassostrea rhizophorae Mangrove oyster Bivalve M	Shell	15	E66	Tibes	1		11.84	-	-	1.27	-14.58	-	-	c	M
Crassostrea rhizophorae Mangrove oyster Bivalve M	Shell	15	E67	Tibes	1		11.83	-	-	-0.74	-16.59	-	-	c	M
Crassostrea rhizophorae Mangrove oyster Bivalve M	Muscle	15	D26	Boqueron	2		43.03	9.49	5.29	-21.34	-15.21	4.94	4.94	e b	M
Crassostrea rhizophorae Mangrove oyster Bivalve M	Muscle	15	D28	Boqueron	2		-	-	5,65*	-20.59	-15.29	5.32	5.32	e b	M
Crassostrea rhizophorae Mangrove oyster Bivalve M	Muscle	15	D30	Boqueron	2		38.55	8.01	5.62	-21.35	-14.61	5.04	5.04	e b	M
Crassostrea rhizophorae Mangrove oyster Bivalve M	Muscle	15	D34	Boqueron	2		39.65	8.34	5.55	-21.05	-14.44	3.99	3.99	e b	M
Crepidula plana White slipper snail Gastropod M	Muscle	8	-	Horn Island	2		-	-	-	-19.3	-16.3	8.7	8.7	b	M
Cymatium sp, Triton Gastropod M	Shell	15	E23	Tibes	1		8.78	-	-	-1.81	-17.66	-	-	c	M
Cymatium sp, Triton Gastropod M	Shell	15	E24	Tibes	1		11.74	-	-	1.43	-14.42	-	-	c	M
Dactylopterus vulitanus Flying gurnard Bony fish M	Edible portion	13	-	Grand Turk	2		-	-	-	-9.87	-6.87	5.93	5.93	b	M
Dasyatis americana Southern stingray Cartilaginous fish M	Edible portion	13	-	Grand Turk	2		-	-	-	-11.44	-8.44	4.81	4.81	b	M
Decapterus sp, Scad Bony fish M	Edible portion	13	-	Grand Turk	2		-	-	-	-16.96	-13.96	3.56	3.56	b	M
Decapterus sp, Scad Bony fish M	Edible portion	13	-	Grand Turk	2		-	-	-	-16.96	-13.96	3.46	3.46	b	M
Dermochelys coriacea Leatherback turtle Sea turtle M	Collagen	5	-	Atlantic	2		-	-	-	-19	-18.6	14.4	14.1	b i j	M
Diadema antillarium Black urchin Echinodermata M	Muscle	4	-	St, Croix	2		-	-	-	-12.1	-9.1	-	-	b	M
Diadema antillarium Black urchin Echinodermata M	Muscle	4	-	St, Croix	2		-	-	-	-12.9	-9.9	-	-	b	M
Diadema antillarium Black urchin Echinodermata M	Soft parts	6	-	Turks and Caicos	2		-	-	-	-9.3	-6.3	2.4	2.4	b	M
Diodon holocanthus Long-spine porcupinefish Bony fish M	Muscle	4	-	St, Croix	2		-	-	-	-11.9	-8.9	-	-	b	M
Diodon holocanthus Long-spine porcupinefish Bony fish M	Muscle	4	-	St, Croix	2		-	-	-	-12.2	-9.2	-	-	b	M
Diodon holocanthus Long-spine porcupinefish Bony fish M	Muscle	4	-	Cayo Miskitos	2		-	-	-	-16.6	-13.6	-	-	b	M
Diodon holocanthus Long-spine porcupinefish Bony fish M	Muscle	4	-	Cayo Miskitos	2		-	-	-	-16.7	-13.7	-	-	b	M
Diodon holocanthus Long-spine porcupinefish Bony fish M	Muscle	4	-	Cayo Miskitos	2		-	-	-	-17.6	-14.6	-	-	b	M
Diodon hystrix Porcupinefish Bony fish M	Bone	9	-	Tutu	1		-	-	-	-6.5	-10.5	8	6.3	k l	M
Diodon hystrix Porcupinefish Bony fish M	Bone	9	-	Tutu	1		-	-	-	-4.9	-8.9	9	7.3	k l	M
Diodon hystrix Porcupinefish Bony fish M	Bone	13	-	Grand Turk	1		-	-	-	-7.4	-11.4	7.76	6.06	k l	M
Diplectrum formosum Sand perch Bony fish M	Muscle	8	-	Horn Island	2		-	-	-	-17.1	-14.1	14.2	14.2	b	M
Donax denticulatus Tropical surf clam Bivalve M	Shell	15	E41	Tibes	1		12.21	-	-	0.03	-15.82	-	-	c	M
Donax denticulatus Tropical surf clam Bivalve M	Shell	15	E42	Tibes	1		12.06	-	-	0.98	-14.87	-	-	c	M
Echinometra lucunter Urchin Echinodermata M	Muscle	4	-	St, Croix	2		-	-	-	-14.5	-11.5	-	-	b	M
Echinometra lucunter Urchin Echinodermata M	Muscle	4	-	St, Croix	2		-	-	-	-14.5	-11.5	-	-	b	M
Elops saurus Ladyfish Bony fish M	Muscle	8	-	Horn Island	2		-	-	-	-19.5	-16.5	12.7	12.7	b	M
Emerita talpoida Common mole crab Marine crab M	Muscle	8	-	Horn Island	2		-	-	-	-15.3	-12.3	8.9	8.9	b	M
Epinephalus itajara Spotted jewfish Bony fish M	Muscle	15	E94	Fajardo	2		45.36	13.74	3.85	-13888	-10.4	10.67	10.67	e b	M
Epinephelus guttatus Red hind	Nassau grouper Bony fish M	Muscle	6	-	2		-	-	-	-13	-10	7.6	7.6	b	M
Epinephelus guttatus Red hind	Nassau grouper Bony fish M	Bone collagen	6	-	2		-	-	-	-11.6	-12.6	9.2	7.5	b k l	M
Epinephelus guttatus Red hind	Nassau grouper Bony fish M	Edible portion	13	-	2		-	-	-	-12.3	-9.3	5.2	5.2	b	M
Epinephelus guttatus Red hind	Nassau grouper Bony fish M	Bone	13	-	1		-	-	-	-9.12	-13.12	8.24	6.54	k l	M
Epinephelus itajara Spotted jewfish Bony fish M	Muscle	15	E90	Fajardo	2		45.09	13.91	3.78	-15755	-12.39	8.17	8.17	e b	M
Epinephelus sp, Grouper Bony fish M	Bone collagen	6	-	St, Kitts	1		-	-	-	-		8.5	6.8	k l	M
Epinephelus sp, Grouper Bony fish M	Bone	13	-	Pearls	1		-	-	-	-10.31	-14.31	7.65	5.95	k l	M
Epinephelus sp, Grouper Bony fish M	Bone	13	-	Spring Bay	1		-	-	-	-9.3	-13.3	7.19	5.49	k l	M
Epinephelus sp, Grouper Bony fish M	Bone	13	-	Grand Turk	1		-	-	-	-6.79	-10.79	8.61	6.91	k l	M
Epinephelus sp, Grouper Bony fish M	Muscle	15	C76	Combate	2		45.76	14.17	3.77	-13977	-10.64	8.66	8.66	e b	M
Epinephelus sp, Grouper Bony fish M	Muscle	15	C77	Combate	2		44.51	13.87	3.74	-13676	-10.39	8.67	8.67	e b	M
Epinephelus sp, Grouper Bony fish M	Bone collagen	15	D7 Tibes		1		12.18	4.45	3.19	-7.94	-11.94	9.55	7.85	i j	M
Epinephelus sp, Grouper Bony fish M	Bone collagen	15	D10	Tibes	1		12.86	4.66	3.22	-8.36	-12.36	9.23	7.53	k l	M
Epinephelus striatus Nassau grouper	red hind Bony fish M	6	-	Grand Bahama	2		-	-	-	-12.9	-9.9	7.3	7.3	b	M
Epinephelus striatus Nassau grouper	red hind Bony fish M	6	-	Grand Bahama	2		-	-	-	-8.4	-9.4	8.2	6.5	b k l	M
Epinephelus striatus Nassau grouper	red hind Bony fish M	13	-	Grand Turk	2		-	-	-	-15.33	-12.33	7.45	7.45	b	M
Erignathus barbatus Bearded seal Marine mammal M	Collagen	3	-	Greenland	1		-	-	-	-13.9	-16.4	16.2	16	g h	M
Erignathus barbatus Bearded seal Marine mammal M	Collagen	3	-	Greenland	1		-	-	-	-13.8	-16.3	17	16.8	g h	M
Erignathus barbatus Bearded seal Marine mammal M	Collagen	3	-	Greenland	1		-	-	-	-14.6	-17.1	15.7	15.5	g h	M
Erignathus barbatus Bearded seal Marine mammal M	Collagen	3	-	Greenland	1		-	-	-	-14.6	-17.1	15.1	14.9	g h	M
Erignathus barbatus Bearded seal Marine mammal M	Collagen	3	-	Greenland	1		-	-	-	-14.3	-16.8	16.3	16.1	g h	M
Eucinostomus argenteus Silver mojarra Bony fish M	Muscle	8	-	Horn Island	2		-	-	-	-17.8	-14.8	12.5	12.5	b	M
Eucinostomus sp, Mojarra Bony fish M	Muscle	15	C105	Fajardo	2		44.45	13.71	3.78	-14867	-11.51	9.02	9.02	e b	M
Eucinostomus sp, Mojarra Bony fish M	Muscle	15	C106	Fajardo	2		42.96	12.92	3.88	-13354	-9.82	12.4	12.4	e b	M
Eucinostomus sp, Mojarra Bony fish M	Muscle	15	C107	Fajardo	2		43.28	13	3.88	-13334	-9.79	10.84	10.84	e b	M
Eucinostomus sp, Mojarra Bony fish M	Muscle	15	C108	Fajardo	2		42.6	13.06	3.81	-13239	-9.84	11.37	11.37	e b	M
Euconostomus sp, Mojarra Bony fish M	Edible portion	13	-	Grand Turk	2		-	-	-	-12.27	-9.27	1.14	1.14	b	M
Euthynnus sp, Tuna Bony fish M	Bone collagen	6	-	St, Kitts	1		-	-	-	-14.6	-18.6	17.5	15.8	k l	M
Euthynnus sp, Tuna Bony fish M	Muscle	16	-	-	2		-	-	-	-16.5	-13.5	9.2	9.2	b	M
Fasciolaria tulipa True tulip snail Gastropod M	Shell	15	E22	Tibes	1		11.76	-	-	-0.02	-15.87	-	-	c	M
Ginglymosioma cirratum Nurse shark Cartilaginous fish M	Bone collagen	6	-	Middle Caicos	1		-	-	-	-6.1	-10.1	11.7	10	k l	M
Ginglymosioma cirratum Nurse shark Cartilaginous fish M	Bone collagen	6	-	Grenada	1		-	-	-	-8.3	-12.3	9.7	8	k l	M
Ginglymosioma cirratum Nurse shark Cartilaginous fish M	Edible portion	13	-	Grand Turk	2		-	-	-	-11.52	-8.52	1.13	1.13	b	M
Gymnothorax ocellatus Ocellated moray Bony fish M	Muscle	8	-	Horn Island	2		-	-	-	-17.5	-14.5	14.4	14.4	b	M
Haemulon album White margate Bony fish M	Muscle	6	-	Grand Bahama	2		-	-	-	-11.1	-8.1	6.9	6.9	b	M
Haemulon album White margate Bony fish M	Edible portion	13	-	Grand Turk	2		-	-	-	-8.05	-5.05	5.01	5.01	b	M
Haemulon carbonarium Caesar grunt Bony fish M	Edible portion	13	-	Grand Turk	2		-	-	-	-7.63	-4.63	5.12	5.12	b	M
Haemulon chrysargyreum Smallmouth grunt Bony fish M	Muscle	4	-	St, Croix	2		-	-	-	-12.9	-9.9	-	-	b	M
Haemulon flavolineatum French grunt Bony fish M	Muscle	4	-	St, Croix	2		-	-	-	-11.9	-8.9	-	-	b	M
Haemulon flavolineatum French grunt Bony fish M	Muscle	6	-	Grand Bahama	2		-	-	-	-10.5	-7.5	8.1	8.1	b	M
Haemulon flavolineatum French grunt Bony fish M	Muscle	6	-	Grand Bahama	2		-	-	-	-10.5	-7.5	7.7	7.7	b	M
Haemulon flavolineatum French grunt Bony fish M	Muscle	6	-	Grand Bahama	2		-	-	-	-10.9	-7.9	7.2	7.2	b	M
Haemulon flavolineatum French grunt Bony fish M	Muscle	6	-	Grand Bahama	2		-	-	-	-10.3	-7.3	8.2	8.2	b	M
Haemulon flavolineatum French grunt Bony fish M	Muscle	6	-	Grand Bahama	2		-	-	-	-10.5	-7.5	7.9	7.9	b	M
Haemulon flavolineatum French grunt Bony fish M	Muscle	6	-	Grand Bahama	2		-	-	-	-10.9	-7.9	7.2	7.2	b	M
Haemulon flavolineatum French grunt Bony fish M	Bone collagen	6	-	Grand Bahama	2		-	-	-	-7	-8	7.4	5.7	b k l	M
Haemulon flavolineatum French grunt Bony fish M	Bone collagen	6	-	Grand Bahama	2		-	-	-	-		7.1	5.4	b k l	M
Haemulon flavolineatum French grunt Bony fish M	Bone collagen	6	-	Grand Bahama	2		-	-	-	-7	-8	7	5.3	b k l	M
Haemulon flavolineatum French grunt Bony fish M	Bone collagen	6	-	Grand Bahama	2		-	-	-	-8.2	-9.2	7.1	5.4	b k l	M
Haemulon flavolineatum French grunt Bony fish M	Edible portion	13	-	Grand Turk	2		-	-	-	-13.09	-10.09	5.35	5.35	b	M
Haemulon parra Sailor's choice Bony fish M	Muscle	6	-	Grand Bahama	2		-	-	-	-10.8	-7.8	7.1	7.1	b	M
Haemulon parra Sailor's choice Bony fish M	Bone collagen	6	-	Grand Bahama	2		-	-	-	-7.5	-8.5	6.8	5.1	b k l	M
Haemulon plumieri White grunt Bony fish M	Muscle	4	-	St, Croix	2		-	-	-	-13.1	-10.1	-	-	b	M
Haemulon plumieri White grunt Bony fish M	Muscle	4	-	Cayo Miskitos	2		-	-	-	-11.9	-8.9	-	-	b	M
Haemulon plumieri White grunt Bony fish M	Muscle	15	C59	Ponce	2		45.14	14.01	3.76	-13842	-10.52	9.74	9.74	e b	M
Haemulon plumieri White grunt Bony fish M	Muscle	15	E101	Fajardo	2		45.11	14.01	3.76	-14659	-11.35	6.84	6.84	e b	M
Haemulon plumieri White grunt Bony fish M	Muscle	15	E102	Fajardo	2		44.4	13.68	3.79	-14255	-10.89	7.59	7.59	e b	M
Haemulon sciuris Bluestriped grunt Bony fish M	Muscle	4	-	St, Croix	2		-	-	-	-12.3	-9.3	-	-	b	M
Haemulon sciuris Bluestriped grunt Bony fish M	Muscle	6	-	Grand Bahama	2		-	-	-	-11.1	-8.1	7	7	b	M
Haemulon sciuris Bluestriped grunt Bony fish M	Bone	13	-	Marmora Bay	1		-	-	-	-4.33	-8.33	6.48	4.78	k l	M
Haemulon sp, Grunt Bony fish M	Bone collagen	6	-	Middle Caicos	1		-	-	-	-4.9	-8.9	8.3	6.6	k l	M
Haemulon sp, Grunt Bony fish M	Bone	9	-	Tutu	1		-	-	-	-6.5	-10.5	7.3	5.6	k l	M
Haemulon sp, Grunt Bony fish M	Edible portion	13	-	Grand Turk	2		-	-	-	-9.17	-6.17	5.47	5.47	b	M
Haemulon sp, Grunt Bony fish M	Bone	13	-	Grand Turk	1		-	-	-	-5.29	-9.29	5.22	3.52	k l	M
Haemulon sp, Grunt Bony fish M	Muscle	16	-	-	2		-	-	-	-12.8	-9.8	-	-	b	M
Haemulon sp, Grunt Bony fish M	Muscle	16	-	-	2		-	-	-	-12.6	-9.6	-	-	b	M
Halichoeres bivittatus Slippery dick Bony fish M	Muscle	4	-	St, Croix	2		-	-	-	-11.8	-8.8	-	-	b	M
Halichoeres radiatus Puddingwife Bony fish M	Bone	9	-	Tutu	1		-	-	-	-8.9	-12.9	7.6	5.9	k l	M
Halichoeres radiatus Puddingwife Bony fish M	Bone	9	-	Tutu	1		-	-	-	-8.6	-12.6	7	5.3	k l	M
Halichoeres radiatus Puddingwife Bony fish M	Edible portion	13	-	Grand Turk	2		-	-	-	-12.75	-9.75	5.43	5.43	b	M
Harengula clupeola Red-eared pilchard Bony fish M	Muscle	15	C115LR Fajardo		2		45.72	14.48	3.68	-16491	-13.49	7.81	7.81	b	M
Harengula clupeola Red-eared pilchard Bony fish M	Muscle	15	C114	Fajardo	2		44.99	13.24	3.97	-16828	-13.13	7.4	7.4	e b	M
Harengula clupeola Red-eared pilchard Bony fish M	Muscle	15	C115	Fajardo	2		47.67	13.17	4.22	-17445	-13.27	7.53	7.53	e b	M
Harengula clupeola Red-eared pilchard Bony fish M	Muscle	15	C116	Fajardo	2		45.06	13.48	3.9	-16867	-13.29	7.1	7.1	e b	M
Harengula humecalis Redear herring Bony fish M	Muscle	15	C102	Fajardo	2		44.79	13.89	3.76	-16085	-12.76	8.57	8.57	e b	M
Harengula humecalis Redear herring Bony fish M	Muscle	15	C103	Fajardo	2		45.4	13.3	3.98	-14476	-10.75	8.48	8.48	e b	M
Harengula humeralis Redear herring Bony fish M	Muscle	15	C101	Fajardo	2		30.68	9.38	3.82	-15574	-12.15	7.37	7.37	e b	M
Harengula jaguana Scaled sardine Bony fish M	Muscle	8	-	Horn Island	2		-	-	-	-18.2	-15.2	13.1	13.1	b	M
Harengula sp, Sardine Bony fish M	Edible portion	13	-	Grand Turk	2		-	-	-	-16.02	-13.02	3.59	3.59	b	M
Harengula sp, Sardine Bony fish M	Edible portion	13	-	Grand Turk	2		-	-	-	-16.91	-13.91	4.28	4.28	b	M
Harengula sp, Sardine Bony fish M	Edible portion	13	-	Grand Turk	2		-	-	-	-12.8	-9.8	7.01	7.01	b	M
Harengula sp, Sardine Bony fish M	Edible portion	13	-	Grand Turk	2		-	-	-	-13.8	-10.8	3.2	3.2	b	M
Harengula sp, Sardine Bony fish M	Edible portion	13	-	Grand Turk	2		-	-	-	-14.67	-11.67	1.31	1.31	b	M
Harengula sp, Sardine Bony fish M	Edible portion	13	-	Grand Turk	2		-	-	-	-16.36	-13.36	5.43	5.43	b	M
Hemiramphus sp, Halfbeak Bony fish M	Muscle	4	-	St, Croix	2		-	-	-	-10.3	-7.3	-	-	b	M
Hemiramphus sp, Halfbeak Bony fish M	Muscle	4	-	St, Croix	2		-	-	-	-11.1	-8.1	-	-	b	M
Hemiramphus sp, Halfbeak Bony fish M	Muscle	4	-	Cayo Miskitos	2		-	-	-	-10.6	-7.6	-	-	b	M
Hemiramphus sp, Halfbeak Bony fish M	Muscle	4	-	Cayo Miskitos	2		-	-	-	-12.8	-9.8	-	-	b	M
Hemiramphus sp, Halfbeak Bony fish M	Muscle	6	-	Grand Bahama	2		-	-	-	-16.2	-13.2	9.7	9.7	b	M
Hemiramphus sp, Halfbeak Bony fish M	Muscle	6	-	Grand Bahama	2		-	-	-	-16.9	-13.9	9.6	9.6	b	M
Hemiramphus sp, Halfbeak Bony fish M	Muscle	6	-	Grand Bahama	2		-	-	-	-15.4	-12.4	9.9	9.9	b	M
Hemiramphus sp, Halfbeak Bony fish M	Muscle	6	-	Grand Bahama	2		-	-	-	-17	-14	9.3	9.3	b	M
Hemiramphus sp, Halfbeak Bony fish M	Muscle	6	-	Grand Bahama	2		-	-	-	-16.5	-13.5	8.1	8.1	b	M
Hemiramphus sp, Halfbeak Bony fish M	Muscle	6	-	Grand Bahama	2		-	-	-	-16.4	-13.4	9.9	9.9	b	M
Hemiramphus sp, Halfbeak Bony fish M	Bone collagen	6	-	Grand Bahama	2		-	-	-	-14.1	-15.1	10.1	8.4	b k l	M
Hemiramphus sp, Halfbeak Bony fish M	Bone collagen	6	-	Grand Bahama	2		-	-	-	-14.3	-15.3	10.2	8.5	b k l	M
Hepatus epheliticus Calico box crab Marine crab M	Muscle	8	-	Horn Island	2		-	-	-	-16.2	-13.2	14.1	14.1	b	M
Holocentrus ascensionis Squirrelfish Bony fish M	Muscle	15	E83	Fajardo	2		45.81	14.02	3.81	-15075	-11.66	8.47	8.47	e b	M
Holocentrus rufus Longspine squirrelfish Bony fish M	Muscle	4	-	St, Croix	2		-	-	-	-12.3	-9.3	-	-	b	M
Holocentrus rufus Longspine squirrelfish Bony fish M	Muscle	6	-	Grand Bahama	2		-	-	-	-11.1	-8.1	7.8	7.8	b	M
Holocentrus rufus Longspine squirrelfish Bony fish M	Edible portion	13	-	Grand Turk	2		-	-	-	-12.91	-9.91	5.16	5.16	b	M
Holocentrus sp, Squirrelfish Bony fish M	Edible portion	13	-	Grand Turk	2		-	-	-	-11.32	-8.32	6.42	6.42	b	M
Holocentrus sp, Squirrelfish Bony fish M	Muscle	16	-	-	2		-	-	-	-13.3	-10.3	9.8	9.8	b	M
Labrid Wrasse Bony fish M	Bone	9	-	Tutu	1		-	-	-	-10.2	-14.2	6.2	4.5	k l	M
Labridae sp, Wrasse Bony fish M	Muscle	15	C65	Ponce	2		45	14.02	3.74	-14669	-11.38	6.97	6.97	e b	M
Labridae sp, Wrasse Bony fish M	Muscle	15	C66	Ponce	2		44.88	13.69	3.82	-13126	-9.69	7.39	7.39	e b	M
Labridae sp, Wrasse Bony fish M	Muscle	15	C67	Ponce	2		60.77	19.14	3.7	-13873	-10.66	9.25	9.25	e b	M
Labridae sp, Wrasse Bony fish M	Muscle	15	E87	Fajardo	2		44.86	13.86	3.78	-14496	-11.15	7.89	7.89	e b	M
Labridae sp, Wrasse Bony fish M	Muscle	15	E88	Fajardo	2		44.63	13.78	3.78	-15035	-11.68	7.79	7.79	e b	M
Lachnolaimus maximus Hogfish Bony fish M	Edible portion	13	-	Grand Turk	2		-	-	-	-12.93	-9.93	4.98	4.98	b	M
Lachnolaimus maximus Hogfish Bony fish M	Edible portion	13	-	Grand Turk	2		-	-	-	-12.12	-9.12	4.96	4.96	b	M
Lactophrys so, Trunkfish Bony fish M	Edible portion	13	-	Grand Turk	2		-	-	-	-11.3	-8.3	5.34	5.34	b	M
Lactophrys so, Trunkfish Bony fish M	Bone	13	-	Grand Turk	1		-	-	-	-5.75	-9.75	7.94	6.24	k l	M
Lithopoma caelata Carved starsnail Gastropod M	Shell	15	D96	Tibes	1		12.02	-	-	2.46	-13.39	-	-	c	M
Lithopoma caelata Carved starsnail Gastropod M	Shell	15	D97	Tibes	1		11.97	-	-	3.5	-12.35	-	-	c	M
Lucina pectinata Thick lucine Bivalve M	Muscle	15	D1LR Boqueron		2		38.2	9.83	4.53	-20.64	-17.64	-7.01	-7.01	b	M
Lucina pectinata Thick lucine Bivalve M	Shell	15	E52	Tibes	1		11.94	-	-	1.73	-14.12	-	-	c	M
Lucina pectinata Thick lucine Bivalve M	Shell	15	E53	Tibes	1		11.94	-	-	-0.26	-16.11	-	-	c	M
Lucina pectinata Thick lucine Bivalve M	Shell	15	E54	Tibes	1		11.96	-	-	2.63	-13.22	-	-	c	M
Lucina pectinata Thick lucine Bivalve M	Shell	15	E55	Tibes	1		11.97	-	-	2.4	-13.45	-	-	c	M
Lucina pectinata Thick lucine Bivalve M	Shell	15	E56	Tibes	1		11.93	-	-	2.95	-12.9	-	-	c	M
Lucina pectinata Thick lucine Bivalve M	Muscle	15	B109	Boqueron	2		38.64	8.16	5.52	-25.14	-18.58	-7.68	-7.68	e b	M
Lucina pectinata Thick lucine Bivalve M	Muscle	15	B111	Boqueron	2		41.64	9.08	5.35	-23.84	-17.59	-6	-6	e b	M
Lucina pectinata Thick lucine Bivalve M	Muscle	15	B113	Boqueron	2		43	9.49	5.29	-23.29	-17.16	-8.98	-8.98	e b	M
Lucina pectinata Thick lucine Bivalve M	Muscle	15	B115	Boqueron	2		43.78	8.5	6.01	-23.31	-15.85	-7.84	-7.84	e b	M
Lutjanus analis Mutton snapper Bony fish M	Bone collagen	6	-	Grand Bahama	2		-	-	-	-4.7	-5.7	8.1	6.4	b k l	M
Lutjanus griseus Gray snapper Bony fish M	Muscle	6	-	Grand Bahama	2		-	-	-	-9.9	-6.9	8.2	8.2	b	M
Lutjanus griseus Gray snapper Bony fish M	Muscle	6	-	Grand Bahama	2		-	-	-	-15.7	-12.7	7.8	7.8	b	M
Lutjanus griseus Gray snapper Bony fish M	Muscle	8	-	Horn Island	2		-	-	-	-20.1	-17.1	14.4	14.4	b	M
Lutjanus jocu Dog snapper Bony fish M	Muscle	6	-	Grand Bahama	2		-	-	-	-11.9	-8.9	7.9	7.9	b	M
Lutjanus jocu Dog snapper Bony fish M	Bone collagen	6	-	Grand Bahama	2		-	-	-	-8	-9	8.3	6.6	b k l	M
Lutjanus mahogani Hog snapper Bony fish M	Muscle	6	-	Grand Bahama	2		-	-	-	-11.2	-8.2	6.2	6.2	b	M
Lutjanus mahogani Hog snapper Bony fish M	Bone collagen	6	-	Grand Bahama	2		-	-	-	-8.5	-9.5	6	4.3	b k l	M
Lutjanus sp, Snapper Bony fish M	Bone	9	-	Tutu	1		-	-	-	-8.8	-12.8	7.8	6.1	k l	M
Lutjanus sp, Snapper Bony fish M	Bone	9	-	Tutu	1		-	-	-	-8.7	-12.7	8.7	7	k l	M
Lutjanus sp, Snapper Bony fish M	Bone	13	-	Grand Turk	1		-	-	-	-5.04	-9.04	7.56	5.86	k l	M
Lutjanus sp, Snapper Bony fish M	Bone	13	-	Marmora Bay	1		-	-	-	-6.4	-10.4	10.03	8.33	k l	M
Lutjanus sp, Snapper Bony fish M	Muscle	15	C63LR Ponce		2		45.05	14.47	3.63	-13548	-10.55	11.03	11.03	b	M
Lutjanus sp, Snapper Bony fish M	Muscle	15	C57	Ponce	2		44.8	13.49	3.87	-16185	-12.66	8.88	8.88	e b	M
Lutjanus sp, Snapper Bony fish M	Muscle	15	C58	Ponce	2		44.21	13.67	3.77	-15411	-12.07	8.13	8.13	e b	M
Lutjanus sp, Snapper Bony fish M	Muscle	15	C62	Ponce	2		44.19	13.77	3.74	-13968	-10.68	10.43	10.43	e b	M
Lutjanus sp, Snapper Bony fish M	Muscle	15	C63	Ponce	2		44.59	13.9	3.74	-13887	-10.6	10.74	10.74	e b	M
Lutjanus sp, Snapper Bony fish M	Muscle	15	C64	Ponce	2		45.62	14	3.8	-14421	-11.03	10.64	10.64	e b	M
Lutjanus sp, Snapper Bony fish M	Muscle	15	C75	Combate	2		45.71	14.06	3.79	-14.27	-10.89	10.25	10.25	e b	M
Lutjanus sp, Snapper Bony fish M	Muscle	15	E86	Fajardo	2		45.02	14	3.75	-15775	-12.47	9.34	9.34	e b	M
Lutjanus sp, Snapper Bony fish M	Muscle	15	E89	Fajardo	2		44.72	13.86	3.76	-10588	-7.26	9.93	9.93	e b	M
Lutjanus sp, Snapper Bony fish M	Muscle	15	E91	Fajardo	2		44.97	13.62	3.85	-16.47	-12.98	8.35	8.35	e b	M
Lutjanus sp, Snapper Bony fish M	Muscle	16	-	-	2		-	-	-	-16.5	-13.5	15.2	15.2	b	M
Lutjanus spp, Snapper Bony fish M	Bone collagen	15	D4 Tibes		1		33.16	12.18	3.18	-3.19	-7.19	11.04	9.34	k l	M
Lutjanus spp, Snapper Bony fish M	Bone collagen	15	D9 Tibes		1		9.24	3.38	3.19	-8.74	-12.74	8.12	6.42	k l	M
Lutjanus synagris Lane snapper Bony fish M	Muscle	6	-	Grand Bahama	2		-	-	-	-10.1	-7.1	8.6	8.6	b	M
Lutjanus synagris Lane snapper Bony fish M	Bone collagen	6	-	Grand Bahama	2		-	-	-	-6.4	-7.4	7.4	5.7	b k l	M
Lutjanus synagris Candy snapper Bony fish M	Muscle	8	-	Horn Island	2		-	-	-	-16.7	-13.7	14.2	14.2	b	M
Menticirrhus americanus Southern kingfish Bony fish M	Muscle	8	-	Horn Island	2		-	-	-	-15.8	-12.8	13.8	13.8	b	M
Micropogon undulatus Atlantic croaker Bony fish M	Muscle	8	-	Horn Island	2		-	-	-	-20.1	-17.1	12.7	12.7	b	M
Microspathodon chrysurus Jewel damselfish Bony fish M	Muscle	4	-	St, Croix	2		-	-	-	-9.8	-6.8	-	-	b	M
Mirounga angustirostris Elephant seal Marine mammal M	Collagen	1	-	California	2		-	-	-	-14.4	-13.9	18.3	18.1	b g	M
Mirounga angustirostris Elephant seal Marine mammal M	Collagen	1	-	California	2		-	-	-	-13.6	-13.1	18.4	18.2	b g	M
Mithrax spinosissimus Spiny crab Marine crab M	Edible portion	13	-	Grand Turk	2		-	-	-	-13.41	-11.91	4.5	4.5	a	M
Monocanthus ciliatus Fringed filefish Bony fish M	Muscle	4	-	Cayo Miskitos	2		-	-	-	-12.9	-9.9	-	-	b	M
Mugil curema White mullet Bony fish M	Muscle	8	-	Horn Island	2		-	-	-	-15.7	-12.7	9.8	9.8	b	M
Mugil sp, Mullet Bony fish M	Muscle	15	C56	Ponce	2		45.9	13.85	3.87	-11486	-7.97	9.56	9.56	e b	M
Mugil sp, Mullet Bony fish M	Muscle	15	E81	Fajardo	2		45	12.37	4.24	-13.06	-8.85	5.44	5.44	e b	M
Mugil sp, Mullet Bony fish M	Muscle	15	E82	Fajardo	2		45.3	13.74	3.85	-10213	-6.74	11.98	11.98	e b	M
Myceteroptera tigris Tiger grouper Bony fish M	Edible portion	13	-	Grand Turk	2		-	-	-	-11.63	-8.63	1.97	1.97	b	M
Mycteroperca sp, Grouper Bony fish M	Bone	13	-	Marmora Bay	1		-	-	-	-7.85	-11.85	8.55	6.85	k l	M
Mycteroperca sp, Grouper Bony fish M	Bone collagen	15	D3 Tibes		1		34.69	12.7	3.19	-6.49	-10.49	11.12	9.42	k l	M
Nerita versicolor Four-toothed nerite Gastropod M	Gut contents	6	-	Turks and Caicos	2		-	-	-	-6.6	-3.6	1	1	b	M
Nerita versicolor Four-toothed nerite Gastropod M	Soft parts	6	-	Turks and Caicos	2		-	-	-	-5.7	-2.7	2.1	2.1	b	M
Nerita versicolor Four-toothed nerite Gastropod M	Soft parts	6	-	Turks and Caicos	2		-	-	-	-7.8	-4.8	2.9	2.9	b	M
Nerita versicolor Four-toothed nerite Gastropod M	Soft parts	6	-	Turks and Caicos	2		-	-	-	-15.8	-12.8	3.3	3.3	b	M
Nerita versicolor Four-toothed nerite Gastropod M	Edible portion	13	-	Grand Turk	2		-	-	-	-8.6	-5.6	0.87	0.87	b	M
Nerita versicolor Four-toothed nerite Gastropod M	Edible portion	13	-	Grand Turk	2		-	-	-	-8.09	-5.09	-0.61	-0.61	b	M
Neritina clenchi Nerite Gastropod M	Shell	15	D59	Tibes	1		11.99	-	-	-10.33	-26.18	-	-	c	M
Neritina clenchi Nerite Gastropod M	Shell	15	D60	Tibes	1		11.97	-	-	-8.9	-24.75	-	-	c	M
Neritina sp, Nerite Gastropod M	Muscle	15	C69	Guanica	2		27.81	5.84	5.56	-85667	-1.94	1.98	1.98	e b	M
Neritina virginea Virgin nerite Gastropod M	Shell	15	D80	Tibes	1		11.99	-	-	-8.66	-24.51	-	-	c	M
Neritina virginea Virgin nerite Gastropod M	Shell	15	D81	Tibes	1		12.01	-	-	-8.57	-24.42	-	-	c	M
Nyctanassa violacea Yellow-crowned night-heron Bird M	Bone	13	-	Marmora Bay	1		-	-	-	-15.45	-16.95	5.9	7.1	a f	M
Ocyurus chrysurus Yellowtail snapper Bony fish M	Muscle	4	-	St, Croix	2		-	-	-	-12.4	-9.4	-	-	b	M
Ocyurus chrysurus Yellowtail snapper Bony fish M	Muscle	4	-	St, Croix	2		-	-	-	-16.9	-13.9	-	-	b	M
Ocyurus chrysurus Yellowtail snapper Bony fish M	Muscle	6	-	Grand Bahama	2		-	-	-	-12.2	-9.2	7.1	7.1	b	M
Ocyurus chrysurus Yellowtail snapper Bony fish M	Bone collagen	6	-	Grand Bahama	2		-	-	-	-7.7	-8.7	7.8	6.1	b k l	M
Opisthonema oglinum Atlantic thread herring Bony fish M	Muscle	4	-	St, Croix	2		-	-	-	-15.8	-12.8	-	-	b	M
Oreaster reticulatis Bahama star Marine invertebrate M	Muscle	4	-	St, Croix	2		-	-	-	-12.7	-9.7	-	-	b	M
Oreaster reticulatis Bahama star Marine invertebrate M	Muscle	4	-	Cayo Miskitos	2		-	-	-	-9.5	-6.5	-	-	b	M
Oreaster reticulatis Bahama star Marine invertebrate M	Muscle	4	-	Cayo Miskitos	2		-	-	-	-20.1	-17.1	-	-	b	M
Orthopristis chrysoptera Pigfish Bony fish M	Muscle	8	-	Horn Island	2		-	-	-	-16.5	-13.5	13.5	13.5	b	M
Paenaeus brasiliensis Shrimp Marine invertebrate M	Muscle	4	-	St, Croix	2		-	-	-	-11.3	-8.3	-	-	b	M
Panulirus argus Spiney lobster Decapod M	Muscle	4	-	St, Croix	2		-	-	-	-11.3	-8.3	-	-	b	M
Panulirus argus Spiney lobster Decapod M	Chitin	11	-	Bahamas	2		-	-	-	-12.3	-11.5	6.2	-5.7	b d m	M
Panulirus argus Spiney lobster Decapod M	Muscle	15	E104LR Fajardo		2		41.13	13.79	3.48	-13482	-10.48	8.18	8.18	b	M
Panulirus argus Spiney lobster Decapod M	Muscle	15	E103	Fajardo	2		41.15	12.89	3.72	-14458	-11.21	7.62	7.62	e b	M
Panulirus argus Spiney lobster Decapod M	Muscle	15	E104	Fajardo	2		40.85	12.81	3.72	-14381	-11.14	7.62	7.62	e b	M
Pelecanus occidentalis Brown pelican Bird M	Bone	13	-	Pearls	1		-	-	-	-11.28	-12.78	6.61	7.81	a f	M
Phoca vitulina Harbor seal Marine mammal M	Collagen	1	-	California	1		-	-	-	-11.5	-14	18.3	18.1	g h	M
Phoca vitulina Harbor seal Marine mammal M	Collagen	1	-	California	1		-	-	-	-11.9	-14.4	18.1	17.9	g h	M
Phoca vitulina Harbor seal Marine mammal M	Collagen	1	-	California	2		-	-	-	-12.4	-11.9	18.9	18.7	b g h	M
Phoca vitulina Harbor seal Marine mammal M	Collagen	1	-	Alaska	2		-	-	-	-13.7	-13.2	17.6	17.4	b g h	M
Phoca vitulina Harbor seal Marine mammal M	Collagen	12	-	California	1		-	-	-	-11.7	-14.2	16.2	16	g h	M
Phoca vitulina Harbor seal Marine mammal M	Collagen	12	-	California	1		-	-	-	-13.9	-16.4	19.5	19.3	g h	M
Phoca vitulina Harbor seal Marine mammal M	Collagen	12	-	?	1		-	-	-	-11.2	-13.7	17.7	17.5	g h	M
Phyllonotus pomum Apple murex Gastropod M	Shell	15	E39	Tibes	1		11.84	-	-	1.97	-13.88	-	-	c	M
Phyllonotus pomum Apple murex Gastropod M	Shell	15	E40	Tibes	1		11.71	-	-	1.69	-14.16	-	-	c	M
Plicatula gibbosa Atlantic kittenpaw Bivalve M	Shell	15	E33	Tibes	1		11.72	-	-	1.2	-14.65	-	-	c	M
Plicatula gibbosa Atlantic kittenpaw Bivalve M	Shell	15	E34	Tibes	1		12.04	-	-	1.47	-14.38	-	-	c	M
Pomacanthus arcuatus Gray angelfish Bony fish M	Edible portion	13	-	Grand Turk	2		-	-	-	-15.83	-12.83	5.3	5.3	b	M
Pomacanthus paru French angelfish Bony fish M	Muscle	4	-	Cayo Miskitos	2		-	-	-	-13.3	-10.3	-	-	b	M
Priacanthus cruentatus Bigeye Bony fish M	Muscle	6	-	Grand Bahama	2		-	-	-	-15.1	-12.1	6.5	6.5	b	M
Priacanthus cruentatus Bigeye Bony fish M	Bone collagen	6	-	Grand Bahama	2		-	-	-	-12.1	-13.1	7.3	5.6	b k l	M
Pseudochama radians Atlantic jewelbox Bivalve M	Shell	15	D69	Tibes	1		11.72	-	-	1.43	-14.42	-	-	c	M
Puffinus iherminieri Audubon's shearwater Bird M	Edible portion	13	-	New providence	2		-	-	-	-15.45	-12.45	4.68	4.68	b	M
Pusa hispida Ringed seal Marine mammal M	Collagen	3	-	Greenland	1		-	-	-	-13.2	-15.7	18.7	18.5	g h	M
Pusa hispida Ringed seal Marine mammal M	Collagen	3	-	Greenland	1		-	-	-	-13.8	-16.3	17.4	17.2	g h	M
Pusa hispida Ringed seal Marine mammal M	Collagen	3	-	Greenland	1		-	-	-	-13.4	-15.9	18.1	17.9	g h	M
Pusa hispida Ringed seal Marine mammal M	Collagen	3	-	Greenland	1		-	-	-	-14.7	-17.2	16.3	16.1	g h	M
Pusa hispida Ringed seal Marine mammal M	Collagen	3	-	Greenland	1		-	-	-	-14.5	-17	16.4	16.2	g h	M
Scarus sp, Parrotfish Bony fish M	Bone	13	-	Grand Turk	1		-	-	-	-5.8	-9.8	6.93	5.23	k l	M
Scarus sp, Parrotfish Bony fish M	Bone	13	-	Marmora Bay	1		-	-	-	-9.12	-13.12	6.43	4.73	k l	M
Scarus vetula Queen parrotfish Bony fish M	Muscle	4	-	St, Croix	2		-	-	-	-10.7	-7.7	-	-	b	M
Sciaenops ocellata Redfish Bony fish M	Muscle	8	-	Horn Island	2		-	-	-	-16.2	-13.2	11.4	11.4	b	M
Scombridae Mackerel Bony fish M	Bone	9	-	Tutu	1		-	-	-	-10	-14	7.5	5.8	k l	M
Scombridae Mackerel Bony fish M	Edible portion	13	-	Grand Turk	2		-	-	-	-13.59	-10.59	5.8	5.8	b	M
Selar sp, Scad Bony fish M	Muscle	15	C111	Fajardo	2		45.43	13.44	3.94	-16999	-13.34	5.51	5.51	e b	M
Selar sp, Scad Bony fish M	Muscle	15	C112	Fajardo	2		45.19	13.25	3.98	-17019	-13.3	5.65	5.65	e b	M
Selar sp, Scad Bony fish M	Muscle	15	C113	Fajardo	2		45.74	14.13	3.78	-16912	-13.56	5.64	5.64	e b	M
Serranidae Sea bass Bony fish M	Bone	13	-	Kelbey Ridge	1		-	-	-	-9.76	-13.76	7.46	5.76	k l	M
Snyodus intermedius Sand diver Bony fish M	Edible portion	13	-	Grand Turk	2		-	-	-	-12.09	-9.09	5.48	5.48	b	M
Solen obliquus Oblique Jackknife Clam Bivalve M	Shell	15	E26	Tibes	1		11.57	-	-	-0.86	-16.71	-	-	c	M
Solen obliquus Oblique Jackknife Clam Bivalve M	Shell	15	E27	Tibes	1		12.03	-	-	-0.87	-16.72	-	-	c	M
Sparisoma sp, Parrotfish Bony fish M	Muscle	4	-	St, Croix	2		-	-	-	-11.6	-8.6	-	-	b	M
Sparisoma sp, Parrotfish Bony fish M	Muscle	4	-	St, Croix	2		-	-	-	-11.9	-8.9	-	-	b	M
Sparisoma sp, Parrotfish Bony fish M	Muscle	4	-	St, Croix	2		-	-	-	-11.1	-8.1	-	-	b	M
Sparisoma sp, Parrotfish Bony fish M	Muscle	4	-	St, Croix	2		-	-	-	-12.5	-9.5	-	-	b	M
Sparisoma sp, Parrotfish Bony fish M	Muscle	4	-	St, Croix	2		-	-	-	-12.5	-9.5	-	-	b	M
Sparisoma sp, Parrotfish Bony fish M	Muscle	4	-	Cayo Miskitos	2		-	-	-	-15.1	-12.1	-	-	b	M
Sparisoma sp, Parrotfish Bony fish M	Bone collagen	6	-	Middle Caicos	1		-	-	-	-7.8	-11.8	5.6	3.9	k l	M
Sparisoma sp, Parrotfish Bony fish M	Bone	9	-	Tutu	1		-	-	-	-7.8	-11.8	6.2	4.5	k l	M
Sparisoma sp, Parrotfish Bony fish M	Bone	9	-	Tutu	1		-	-	-	-9.6	-13.6	6.5	4.8	k l	M
Sparisoma sp, Parrotfish Bony fish M	Bone	13	-	Spring Bay	1		-	-	-	-9.77	-13.77	6.37	4.67	k l	M
Sparisoma sp, Parrotfish Bony fish M	Bone collagen	15	D5 Tibes		1		23.06	8.31	3.24	-9.67	-13.67	8.13	6.43	k l	M
Sparisoma sp, Parrotfish Bony fish M	Bone collagen	15	D6 Tibes		1		23.33	8.32	3.27	-7.64	-11.64	6.03	4.33	k l	M
Sparisoma viride Stoplight parrotfish Bony fish M	Muscle	4	-	St, Croix	2		-	-	-	-15.8	-12.8	-	-	b	M
Sparisoma viride Stoplight parrotfish Bony fish M	Edible portion	13	-	Grand Turk	2		-	-	-	-11.58	-8.58	4.97	4.97	b	M
Sparisoma viride Stoplight parrotfish Bony fish M	Bone	13	-	Grand Turk	1		-	-	-	-5.4	-9.4	4.19	2.49	k l	M
Sparisoma viride Stoplight parrotfish Bony fish M	Bone	13	-	Marmora Bay	1		-	-	-	-7.75	-11.75	5.23	3.53	k l	M
Sphyraena sp, Barracuda Bony fish M	Muscle	4	-	St, Croix	2		-	-	-	-14.2	-11.2	-	-	b	M
Sphyraena sp, Barracuda Bony fish M	Bone collagen	6	-	Middle Caicos	1		-	-	-	-3.9	-7.9	10.2	8.5	k l	M
Sphyraena sp, Barracuda Bony fish M	Bone collagen	6	-	Middle Caicos	1		-	-	-	-3.8	-7.8	9.9	8.2	k l	M
Sphyraena sp, Barracuda Bony fish M	Edible portion	13	-	Grand Turk	2		-	-	-	-10.96	-7.96	4.21	4.21	b	M
Sphyraena sp, Barracuda Bony fish M	Bone	13	-	Marmora Bay	1		-	-	-	-6.01	-10.01	9.43	7.73	k l	M
Sphyraena sp, Barracuda Bony fish M	Muscle	15	E80	Fajardo	2		44.76	13.79	3.79	-14685	-11.32	11.72	11.72	e b	M
Sphyraena sp, Barracuda Bony fish M	Muscle	16	-	-	2		-	-	-	-14.9	-11.9	16	16	b	M
Sphyrna tiburo Bonnethead shark Bony fish M	Muscle	4	-	Cayo Miskitos	2		-	-	-	-11.9	-8.9	-	-	b	M
Sphyrna tiburo Bonnethead shark Bony fish M	Muscle	4	-	Cayo Miskitos	2		-	-	-	-13.5	-10.5	-	-	b	M
Sphyrna tiburo Bonnethead shark Cartilaginous fish M	Muscle	8	-	Horn Island	2		-	-	-	-16.3	-13.3	14.5	14.5	b	M
Spondylus americanus Atlantic thorny-oyster Bivalve M	Shell	15	D93	Tibes	1		11.79	-	-	1.63	-14.22	-	-	c	M
Spondylus americanus Atlantic thorny-oyster Bivalve M	Shell	15	D94	Tibes	1		12.02	-	-	2.18	-13.67	-	-	c	M
Strombus gigas Queen conch Gastropod M	Muscle	4	-	St, Croix	2		-	-	-	-11.7	-8.7	-	-	b	M
Strombus gigas Queen conch Gastropod M	Muscle	4	-	Cayo Miskitos	2		-	-	-	-18.9	-15.9	-	-	b	M
Strombus gigas Queen conch Gastropod M	Gut contents	6	-	Turks and Caicos	2		-	-	-	-12.3	-9.3	1.3	1.3	b	M
Strombus gigas Queen conch Gastropod M	Soft parts	6	-	Turks and Caicos	2		-	-	-	-12.6	-9.6	2.1	2.1	b	M
Strombus gigas Queen conch Gastropod M	Edible portion	13	-	Grand Turk	2		-	-	-	-13.03	-10.03	3.62	3.62	b	M
Strombus gigas Queen conch Gastropod M	Edible portion	13	-	Grand Turk	2		-	-	-	-13.28	-10.28	5.41	5.41	b	M
Strombus gigas Queen conch Gastropod M	Edible portion	13	-	Grand Turk	2		-	-	-	-15.61	-12.61	6.23	6.23	b	M
Strombus gigas Queen conch Gastropod M	Edible portion	13	-	Grand Turk	2		-	-	-	-13.97	-10.97	2.71	2.71	b	M
Strombus gigas Queen conch Gastropod M	Muscle	14	-	Bahamas	2		-	-	-	-11	-8	2	2	b	M
Strombus gigas Queen conch Gastropod M	Muscle	14	-	Bahamas	2		-	-	-	-10	-7	2.9	2.9	b	M
Strombus gigas Queen conch Gastropod M	Muscle	14	-	Bahamas	2		-	-	-	-10.4	-7.4	1.3	1.3	b	M
Strombus gigas Queen conch Gastropod M	Muscle	14	-	Bahamas	2		-	-	-	-10.3	-7.3	1.3	1.3	b	M
Strombus gigas Queen conch Gastropod M	Muscle	14	-	Bahamas	2		-	-	-	-9.3	-6.3	2.1	2.1	b	M
Strombus gigas Queen conch Gastropod M	Muscle	14	-	Bahamas	2		-	-	-	-9.4	-6.4	2.2	2.2	b	M
Strombus gigas Queen conch Gastropod M	Muscle	15	D48LR Fajardo		2		42.09	13.06	3.76	-19.08	-16.08	3.89	3.89	b	M
Strombus gigas Queen conch Gastropod M	Muscle	15	D46	Fajardo	2		40.88	11.93	4	-20.45	-16.69	3	3	e b	M
Strombus gigas Queen conch Gastropod M	Muscle	15	D48	Fajardo	2		40.96	11.98	3.99	-20.27	-16.53	3.27	3.27	e b	M
Strombus pugilis Fighting conch Gastropod M	Shell	15	D88	Tibes	1		16.71	-	-	-11.49	-27.34	-	-	c	M
Strombus pugilis Fighting conch Gastropod M	Shell	15	D89	Tibes	1		12	-	-	0.21	-15.64	-	-	c	M
Strombus pugilis Fighting conch Gastropod M	Shell	15	D90	Tibes	1		11.86	-	-	0.69	-15.16	-	-	c	M
Strombus pugilis Fighting conch Gastropod M	Shell	15	D91	Tibes	1		11.91	-	-	0.71	-15.14	-	-	c	M
Strombus pugilis Fighting conch Gastropod M	Shell	15	D92	Tibes	1		11.34	-	-	0.3	-15.55	-	-	c	M
Strombus raninus Hawkwing conch Gastropod M	Muscle	4	-	Cayo Miskitos	2		-	-	-	-21	-18	-	-	b	M
Sula leucogaster Brown booby Bird M	Bone	13	-	Grande Anse	1		-	-	-	-12.01	-13.51	9.01	10.21	a f	M
Sula sp, Booby Bird M	Bone	13	-	Grand Turk	1		-	-	-	-11.27	-12.77	6.22	7.42	a f	M
Sula sp, Booby Bird M	Bone	13	-	Spring Bay	1		-	-	-	-10.67	-12.17	5	6.2	a f	M
Sula sp, Booby Bird M	Bone	13	-	Spring Bay	1		-	-	-	-10.95	-12.45	4.59	5.79	a f	M
Sula sp, Booby Bird M	Bone	13	-	Kelbey Ridge	1		-	-	-	-11.45	-12.95	5.6	6.8	a f	M
Symphurus plagiusa Blackcheek tonguefish Bony fish M	Muscle	8	-	Horn Island	2		-	-	-	-18.2	-15.2	12.7	12.7	b	M
Tectarius muricatus Beaded periwinkle Gastropod M	Edible portion	13	-	Grand Turk	2		-	-	-	-10.13	-7.13	0.59	0.59	b	M
Tegula fasciata Silky tegula Gastropod M	Muscle	4	-	St, Croix	2		-	-	-	-12.4	-9.4	-	-	b	M
Tellina fausta Favored tellin Bivalve M	Edible portion	13	-	Grand Turk	2		-	-	-	-8.64	-5.64	0.72	0.72	b	M
Tellina fausta Favored tellin Bivalve M	Shell	15	E44	Tibes	1		11.96	-	-	3.45	-12.4	-	-	c	M
Tellina fausta Favored tellin Bivalve M	Shell	15	E45	Tibes	1		11.97	-	-	3.56	-12.29	-	-	c	M
Tellina listeri Speckled tellin Bivalve M	Soft parts	6	-	Turks and Caicos	2		-	-	-	-9.8	-6.8	2.6	2.6	b	M
Tetraodontidae Pufferfish Bony fish M	Bone	13	-	Marmora Bay	1		-	-	-	-8.56	-12.56	8.39	6.69	k l	M
Thais haemastoma Rock snail Gastropod M	Muscle	8	-	Horn Island	2		-	-	-	-16.6	-13.6	13.7	13.7	b	M
Thunnus alalunga Albacore Bony fish M	Bone	13	-	Pearls	1		-	-	-	-11.65	-15.65	7.33	5.63	k l	M
Thunnus sp, Tuna Bony fish M	Muscle	15	C110LR Fajardo		2		45.38	14.37	3.68	-15731	-12.73	10.15	10.15	b	M
Thunnus sp, Tuna Bony fish M	Muscle	15	C104	Fajardo	2		46.45	14.75	3.68	-15.95	-12.79	7.53	7.53	e b	M
Thunnus sp, Tuna Bony fish M	Muscle	15	C110	Fajardo	2		45.27	14.04	3.76	-15791	-12.47	9.62	9.62	e b	M
Trachinotus carolinus Florida pompano Bony fish M	Muscle	8	-	Horn Island	2		-	-	-	-19.4	-16.4	12.2	12.2	b	M							C3
Trachycardium muricatum Yellow prickly cockle Bivalve M	Shell	15	D75	Tibes	1		11.91	-	-	1.04	-14.81	-	-	c	M							C4/CAM
Trachycardium muricatum Yellow prickly cockle Bivalve M	Shell	15	D76	Tibes	1		11.97	-	-	0.85	-15	-	-	c	M							T
Trichechus manatus Manatee Marine mammal M	Bone	9	-	Tutu	1		-	-	-	-7	-9.5	5.5	5.3	g h	M							F
Trichechus manatus Manatee Marine mammal M	Bone	9	-	Tutu	1		-	-	-	-6	-8.5	4.6	4.4	g h	M							M
Tripneustes esculentus Caribbean urchin Echinodermata M	Soft parts	6	-	Turks and Caicos	2		-	-	-	-4.5	-1.5	2.5	2.5	b	M
Tripneustes esculentus Caribbean urchin Echinodermata M	Soft parts	6	-	Turks and Caicos	2		-	-	-	-6.7	-3.7	2.3	2.3	b	M
Tripneustes ventricosus West Indian sea egg Echinodermata M	Muscle	4	-	St, Croix	2		-	-	-	-11.5	-8.5	-	-	b	M
Tripneustes ventricosus West Indian sea egg Echinodermata M	Muscle	4	-	St, Croix	2		-	-	-	-13.6	-10.6	-	-	b	M
Tripneustes ventricosus West Indian sea egg Echinodermata M	Edible portion	13	-	Grand Turk	2		-	-	-	-11.88	-8.88	0.67	0.67	b	M
Turbinidae Turban snails Gastropod M	Shell	15	D108	Tibes	1		12.39	-	-	1.96	-13.89	-	-	c	M
Turbinidae Turban snails Gastropod M	Shell	15	D109	Tibes	1		11.94	-	-	3.27	-12.58	-	-	c	M
Turritella variegata Variegata turretsnail Gastropod M	Shell	15	D63	Tibes	1		11.98	-	-	2.37	-13.48	-	-	c	M
Turritella variegata Variegata turretsnail Gastropod M	Shell	15	D64	Tibes	1		11.91	-	-	2.4	-13.45	-	-	c	M
Canis familiaris Domestic dog Terrestrial mammal T	Bone collagen	15	C17	Punta Candelero	1		22.78	8.07	3.29	-15.34	-17.84	8.55	8.35	g h	T
Cardisoma guanhumi Blue land crab Terrestrial crab T	Edible portion	13	-	Grand Turk	2		-	-	-	-19.42	-17.92	1.74	1.74	a	T	T		-20.4906	3.32523	4.04812	2.68451
Cardisoma guanhumi Blue land crab Terrestrial crab T	Edible portion	13	-	Grand Turk	2		-	-	-	-22.53	-21.03	5.78	5.78	a	T
Cardisoma guanhumi Blue land crab Terrestrial crab T	Edible portion	13	-	Grand Turk	2		-	-	-	-22.33	-20.83	5.56	5.56	a	T
Cardisoma sp, Land crab Terrestrial crab T	Muscle	15	E107LR Near Loiza		2		44.98	13.42	3.91	-24974	-23.47	3.53	3.53	a	T
Cardisoma sp, Land crab Terrestrial crab T	Muscle	15	C70	Guanica	2		43.87	13.43	3.81	-24759	-22.85	7.12	7.12	e a	T
Cardisoma sp, Land crab Terrestrial crab T	Muscle	15	E105	Near Loiza	2		44.82	13.04	4.01	-25334	-23.06	3.44	3.44	e a	T
Cardisoma sp, Land crab Terrestrial crab T	Muscle	15	E106	Near Loiza	2		45.55	13.07	4.07	-25.4	-23.02	2.9	2.9	e a	T
Cardisoma sp, Land crab Terrestrial crab T	Muscle	15	E107	Near Loiza	2		44.74	12.88	4.05	-25295	-22.94	3.25	3.25	e a	T
Cardisoma sp, Land crab Terrestrial crab T	Muscle	15	E108	Near Loiza	2		45.38	13.13	4.03	-25.06	-22.74	3.1	3.1	e a	T
Cavia porcellus Guinea pig Terrestrial mammal T	Bone collagen	15	D12	Tibes	1		21.35	7.52	3.31	-13.35	-15.85	4.83	4.63	g h	T
Cavia porcellus Guinea pig Terrestrial mammal T	Bone collagen	15	D13	Tibes	1		22.52	7.84	3.35	-16.9	-19.4	2.42	2.22	g h	T
Cavia porcellus Guinea pig Terrestrial mammal T	Bone collagen	15	D14	Tibes	1		15.84	5.61	3.29	-13.31	-15.81	4.89	4.69	g h	T
Columba leucocephala White-crowned pigeon Bird T	Edible portion	13	-	New providence	2		-	-	-	-13.14	-11.64	-0.31	-0.31	a	T
Columbidae Doves Bird T	Bone	9	-	Tutu	1		-	-	-	-19.9	-21.4	6.3	7.5	a f	T
Columbina passerina Common ground dove Bird T	Edible portion	13	-	New providence	2		-	-	-	-18.14	-16.64	5.76	5.76	a	T
Columbina passerina Common ground dove Bird T	Edible portion	13	-	New providence	2		-	-	-	-21.23	-19.73	6.38	6.38	a	T
Columbina passerina Common ground dove Bird T	Edible portion	13	-	Grand Bahama	2		-	-	-	-21.48	-19.98	0.8	0.8	a	T
Geocarcinus ruricola Terrestrial halloween crab Terrestrial crab T	Chitin	6	-	Bahamas	2		-	-	-	-23.8	-24.5	9.6	-2.3	a d m	T
Geocarcinus ruricola Terrestrial halloween crab Terrestrial crab T	Edible portion	13	-	Middle Caicos	2		-	-	-	-13.24	-11.74	1.56	1.56	a	T
Geocarcinus ruricola Terrestrial halloween crab Terrestrial crab T	Chitin	16	-	-	2		-	-	-	-26.3	-27	-	-	a d	T
Geocarcinus ruricola Terrestrial halloween crab Terrestrial crab T	Chitin	16	-	-	2		-	-	-	-23.8	-24.5	-	-	a d	T
Geotrygon chrysia Key west quail dove Bird T	Edible portion	13	-	Grand Bahama	2		-	-	-	-23.6	-22.1	0.76	0.76	a	T
Isolobodon portoricensis Hutia Terrestrial mammal T	Bone collagen	15	D18	Tibes	1		27.38	9.55	3.34	-19.05	-21.55	6.48	6.28	g h	T
Isolobodon portoricensis Hutia Terrestrial mammal T	Bone collagen	15	D20	Tibes	1		25.19	8.86	3.32	-17.06	-19.56	2.78	2.58	g h	T
Isolobodon portoricensis Hutia Terrestrial mammal T	Bone collagen	15	D21	Tibes	1		23.2	8.08	3.35	-18.96	-21.46	6.58	6.38	g h	T
Isolobodon portoricensis Hutia Terrestrial mammal T	Bone collagen	15	D22	Tibes	1		26.62	9.33	3.33	-20.41	-22.91	3.84	3.64	g h	T
Tiaris bicolor Black-faced grassquit Bird T	Edible portion	13	-	Grand Bahama	2		-	-	-	-23.36	-21.86	-0.65	-0.65	a	T
Tyrannus caudifasciatus Loggerhead kingbird Bird T	Edible portion	13	-	New providence	2		-	-	-	-21.97	-20.47	5.19	5.19	a	T
Tyrannus dominicensis Gray kingbird Bird T	Edible portion	13	-	San Salvador	2		-	-	-	-23.44	-21.94	5.32	5.32	a	T
Tyto alba Barn owl Bird T	Edible portion	13	-	New providence	2		-	-	-	-20.04	-18.54	7.86	7.86	a	T
Vireo altiloquus Black-whiskered vireo Bird T	Edible portion	13	-	Abaco	2		-	-	-	-21.93	-20.43	3.88	3.88	a	T
Zenaida aurita Zenaida dove Bird T	Edible portion	13	-	New providence	2		-	-	-	-21.45	-19.95	-0.52	-0.52	a	T
Zenaida aurita Zenaida dove Bird T	Edible portion	13	-	New providence	2		-	-	-	-23.52	-22.02	0.82	0.82	a	T
			El Flaco	Dominican Republic											T
Isolobodon portoricensis	Bone collagen	Shev et al. 2021

## Sheet: Dom plants Hispaniola
Taxonomic/English/Spanish/tissue	Tissue	Source	Location	Location	Date	Pathway	wt%C	wt%N	C:N	δ13C	δ13Cadjusted	δ15N	Adjustments	Cluster	Food Group				δ13C ave	δ13Cadjusted	SD	δ15N	SD	Macronutrient group	Average δ13C	Average δ15N
Agave antillarum Century Plant Maguey Root		4	Plaza Mercado	Ponce	1	CAM	45.81	-	-	-12.87	-11.37		a	2	CAM			C4/CAM		-10.2121	1.52464	5.69059	2.75883
Agave antillarum Century Plant Maguey Leaf		4	Plaza Mercado	Rio Piedras	1	CAM	39.46	-	-	-13.53	-12.03		a	2	CAM			C3		-25.4704	1.76776	3.14758	2.07525
Agave antillarum Century Plant Maguey Leaf		4	Plaza Mercado	Santurce	1	CAM	37.63	0.95	46.21	-12.4	-10.9		a	2	CAM			Maize		-8.94429	0.801763	4.33111	2.26736
Ananas comosus Pineapple Piña Fruit		4	Maní		1	CAM	37.74	3.52	12.51	-14.66	-13.16	6.74	a	2	CAM
Ananas comosus Pineapple Piña Fruit		4	Plaza Mercado	Rio Piedras	1	CAM	39.22	-	-	-13.14	-11.64		a	2	CAM
Ananas comosus Pineapple Piña Fruit		4	Plaza Mercado	Rio Piedras	1	CAM	40.2	-	-	-12.93	-11.43		a	2	CAM
Opuntia sp, Prickly pear Tuna Pad		4	Plaza Mercado	Rio Piedras	1	CAM	32.57	1.73	21.96	-13.59	-12.09	6.4	a	2	CAM
Opuntia sp, Prickly pear Tuna Pad		4	Plaza Mercado	Rio Piedras	1	CAM	28.27	-	-	-12.17	-10.67		a	2	CAM
Opuntia sp, Prickly pear Tuna Pad		4	Plaza Mercado	Rio Piedras	1	CAM	34.87	3	13.56	-13.21	-11.71	6.46	a	2	CAM
Opuntia sp, Prickly pear Tuna Pad		4	Piñones		1	CAM	35	3.24	12.6	-13.21	-11.71	5.37	a	2	CAM
Opuntia sp, Prickly pear Tuna Edible portion		3	Grand Turk		1	CAM	-	-	-	-12.19	-10.69	6.92	a	2	CAM
Opuntia sp, Prickly pear Tuna Edible portion		3	Grand Turk		1	CAM	-	-	-	-12.1	-10.6	6.06	a	2	CAM
Opuntia sp, Prickly pear Tuna Edible portion		3	Grand Turk		1	CAM	-	-	-	-11.7	-10.2	6.79	a	2	CAM
Annona muricata Soursop Guanabana Fruit		4	Tibes		1	C3	45.08	2.56	20.54	-26.31	-24.81	2.73	a	1	C3
Annona muricata Soursop Guanabana Fruit		4	Ponce		1	C3	41.7	-	-	-27.97	-26.47		a	1	C3
Annona muricata Soursop Guanabana Fruit		4	Plaza Mercado	Rio Piedras	1	C3	40.97	0.82	58.29	-28.88	-27.38		a	1	C3
Annona reticulate Custard-apple Corazón Fruit		4	Tibes		1	C3	53.41	2.78	22.41	-28.68	-27.18	1.4	a	1	C3
Annona squamosa Sugar apple Anón Fruit		4	Tibes		1	C3	50.28	1.07	54.82	-27.67	-26.17		a	1	C3
Arachis hypogaea Peanut Maní Nut		4	Añasco		1	C3	58.33	5.12	13.29	-25.82	-24.32	0.58	a	1	C3
Arachis hypogaea Peanut Maní Nut		4	Añasco		1	C3	58.16	4.68	14.5	-26.62	-25.12	0.1	a	1	C3
Arachis hypogaea Peanut Maní Nut		4	Añasco		1	C3	56.45	4.69	14.04	-28.6	-27.1	-0.07	a	1	C3
Bixa orellana Annatto Achiote/guayabota Seed		4	Tibes		1	C3	44.62	1.3	40.04	-27.56	-26.06	2.59	a	1	C3
Capiscum sp, Chile peppers Ají Fruit		4	Plaza Mercado	Ponce	1	C3	42.67	1.93	25.79	-25.21	-23.71	2.92	a	1	C3
Capiscum sp, Chile peppers Ají Fruit		4	Plaza Mercado	Ponce	1	C3	43.14	1.72	29.26	-26.9	-25.4	3.53	a	1	C3
Capiscum sp, Chile peppers Ají Fruit		4	Ponce		1	C3	47.81	2.35	23.74	-24.61	-23.11	9.24	a	1	C3
Carica papaya Papaya Papaya/lechosa Fruit		4	Plaza Mercado	Ponce	1	C3	38.25	-	-	-25.89	-24.39		a	1	C3
Carica papaya Papaya Papaya/lechosa Fruit		4	Ponce		1	C3	38.27	1.11	40.22	-25.89	-24.39		a	1	C3
Carica papaya Papaya Papaya/lechosa Fruit		4	Maní		1	C3	38.87	0.96	47.24	-24.48	-22.98		a	1	C3
Cecropia peltata Trumpet-tree Yagrumo Leaf		4	Real Anon		1	C3	43.56	1.4	36.3	-28.41	-26.91		a	1	C3
Cecropia peltata Trumpet-tree Yagrumo Flower		4	Near Yauco		1	C3	42.74	3.16	15.78	-26.08	-24.58	6.41	a	1	C3
Cecropia peltata Trumpet-tree Yagrumo Leaf		5	Luquillo		1	C3	-	-	-	-29.9	-28.4		a	1	C3
Chenopodium Apazote Goosefoot Leaf		4	Tibes		1	C3	40.02	4.62	10.11	-29.08	-27.58	4.03	a	1	C3
Chrysobalanus icaco Cocoplum Jicaco Fruit		4	Tibes		1	C3	46.85	2.38	22.97	-26.3	-24.8	0.65	a	1	C3
Chrysobalanus icaco Cocoplum Jicaco Fruit		4	Loiza		1	C3	41.2	-	-	-26.54	-25.04		a	1	C3
Chrysobalanus icaco Cocoplum Jicaco Fruit		4	Loiza		1	C3	39.07	-	-	-28.07	-26.57		a	1	C3
Chrysobalanus icaco Cocoplum Jicaco Edible portion		3	Grand Turk		1	C3	-	-	-	-28.39	-26.89	4.78	a	1	C3
Chrysobalanus icaco Cocoplum Jicaco Edible portion		3	Grand Turk		1	C3	-	-	-	-27.2	-25.7	4.43	a	1	C3
Coccoloba uvifera Sea grape Uva de playa Fruit		4	La Guancha		1	C3	47.43	-	-	-25.67	-24.17		a	1	C3
Coccoloba uvifera Sea grape Uva de playa Fruit		4	La Guancha		1	C3	46.31	0.98	55.13	-24.33	-22.83		a	1	C3
Coccoloba uvifera Sea grape Uva de playa Fruit		4	Guanica		1	C3	46.06	1.17	45.93	-25.67	-24.17		a	1	C3
Coccoloba uvifera Sea grape Uva de playa Fruit		4	Loiza		1	C3	46.83	0.89	61.39	-29.51	-28.01		a	1	C3
Coccoloba uvifera Sea grape Uva de playa Edible portion		3	Grand Turk		1	C3	-	-	-	-23.65	-22.15	2.06	a	1	C3
Coccoloba uvifera Sea grape Uva de playa Edible portion		3	Grand Turk		1	C3	-	-	-	-23.36	-21.86	2.23	a	1	C3
Cresentia cujete Calabash Higuera Pulp		4	Tibes		1	C3	41.77	0.97	50.24	-24.77	-23.27		a	1	C3
Cresentia cujete Calabash Higuera Pulp		4	Tibes		1	C3	44.62	1.18	44.12	-28.52	-27.02	2.37	a	1	C3
Cucurbita pepo Pumpkin Calabaza Gourd		4	Plaza Mercado	Ponce	1	C3	39.07	2.14	21.3	-26.93	-25.43	2.5	a	1	C3
Cucurbita pepo Pumpkin Calabaza Gourd		4	Maní		1	C3	39.66	1.81	25.56	-25.41	-23.91	2.58	a	1	C3
Cucurbita pepo Pumpkin Calabaza Gourd		4	Maní		1	C3	41.54	0.85	57.02	-27.41	-25.91		a	1	C3
Dioscorea sp, Yam		1	Cuba		1	C3	-	-	-	-25.1	-23.6	7.6	a	1	C3
Dioscorea sp, Yam		5	Luquillo		1	C3	-	-	-	-30.9	-29.4		a	1	C3
Fabeaceae Kidney bean Habichuela Bean		4	Añasco		1	C3	41.69	4.08	11.92	-26.44	-24.94	2.62	a	1	C3
Fabeaceae Kidney bean Habichuela Bean		4	Añasco		1	C3	42.03	4.27	11.48	-27.17	-25.67	3.17	a	1	C3
Fabeaceae Kidney bean Habichuela Bean		4	Añasco		1	C3	41.44	3.7	13.07	-28.56	-27.06	4.19	a	1	C3
Fabeaceae Kidney bean Habichuela Bean		4	Plaza Mercado	Rio Piedras	1	C3	41.46	4.19	11.54	-25.78	-24.28	2.75	a	1	C3
Fabeaceae Kidney bean Habichuela Bean		4	Plaza Mercado	Rio Piedras	1	C3	41.2	3.79	12.68	-26.27	-24.77	2.46	a	1	C3
Fabeaceae Pigeon pea Gandules Bean		4	Plaza Mercado	Rio Piedras	1	C3	42.45	3.38	14.65	-27.09	-25.59	1.01	a	1	C3
Fabeaceae Pigeon pea Gandules Bean		4	Plaza Mercado	Rio Piedras	1	C3	42.11	3.5	14.04	-26.62	-25.12	1.01	a	1	C3
Fabeaceae Pigeon pea Gandules Bean		4	Plaza Mercado	Rio Piedras	1	C3	41.82	3.63	13.44	-26.97	-25.47	0.65	a	1	C3
Ficus laevigata Banyan tree Jaguey Blanco Edible portion		3	Middle Caicos		1	C3	-	-	-	-27.97	-26.47	5.04	a	1	C3
Ficus laevigata Banyan tree Jaguey Blanco Edible portion		3	Middle Caicos		1	C3	-	-	-	-27.66	-26.16	3.92	a	1	C3
Ficus laevigata Banyan tree Jaguey Blanco Edible portion		3	Middle Caicos		1	C3	-	-	-	-25.19	-23.69	5.37	a	1	C3
Ficus laevigata Banyan tree Jaguey Blanco Edible portion		3	Middle Caicos		1	C3	-	-	-	-25.07	-23.57	1.99	a	1	C3
Genipa americana Genip Jagua Fruit		4	Plaza Mercado	Rio Piedras	1	C3	40.58	-	-	-26.36	-24.86		a	1	C3
Genipa americana Genip Jagua Fruit		4	Plaza Mercado	Rio Piedras	1	C3	42.41	-	-	-26.41	-24.91		a	1	C3
Hymenea courbaril West Indian Locust Algarrobo Pulp		4	Tibes		1	C3	41.51	1.64	29.53	-27.12	-25.62	3.09	a	1	C3
Hymenea courbaril West Indian Locust Algarrobo Pulp		4	Tibes		1	C3	42.89	1.61	31.08	-27.42	-25.92	3.25	a	1	C3
Ipomaea batatas Sweet potato Batata Tuber		1	Bahamas		1	C3	-	-	-	-25.7	-24.2	3.8	a	1	C3
Ipomoea batatas Sweet potato Batata Tuber		4	Plaza Mercado	Ponce	1	C3	40.15	-	-	-25.17	-23.67		a	1	C3
Ipomoea batatas Sweet potato Batata Tuber		4	Maní		1	C3	39.79	1.01	45.96	-24.78	-23.28	1.73	a	1	C3
Mammea Americana Mammee apple Mamey Fruit		4	Tibes		1	C3	40.43	-	-	-28.51	-27.01		a	1	C3
Mammea Americana Mammee apple Mamey Fruit		4	Maní		1	C3	49.72	-	-	-29.92	-28.42		a	1	C3
Manihot escualenta Manioc Casavva		4	Tibes		1	C3	44.2	-	-	-26.6	-25.1		a	1	C3
Manihot escualenta Manioc Casavva		4	Plaza Mercado	Rio Piedras	1	C3	41.22	-	-	-25.94	-24.44		a	1	C3
Manihot escualenta Manioc Casavva		4	Plaza Mercado	Rio Piedras	1	C3	41.65	-	-	-27.09	-25.59		a	1	C3
Manihot escualenta Manioc Casavva		4	Plaza Mercado	Rio Piedras	1	C3	41.26	-	-	-25.85	-24.35		a	1	C3
Manihot escualenta Manioc Casavva		1	Belize		1	C3	-	-	-	-27.6	-26.1	2.4	a	1	C3
Manihot escualenta Manioc Casavva		3	Middle Caicos		1	C3	-	-	-	-27.45	-25.95	2.95	a	1	C3
Manihot escualenta Manioc Casavva		3	Middle Caicos		1	C3	-	-	-	-27.18	-25.68	6.05	a	1	C3
Manihot escualenta Manioc Casavva		3	Middle Caicos		1	C3	-	-	-	-27.11	-25.61	1.86	a	1	C3
Manihot escualenta Manioc Casavva		3	Middle Caicos		1	C3	-	-	-	-25.99	-24.49	2.95	a	1	C3
Manihot escualenta Manioc Casavva		3	Middle Caicos		1	C3	-	-	-	-25.89	-24.39	3.14	a	1	C3
Manilkara bidentata Ausubo Nispero Fruit		4	Plaza Mercado	Ponce	1	C3	42.09	-	-	-25.97	-24.47		a	1	C3
Manilkara bidentata Ausubo Nispero Fruit		4	Tibes		1	C3	41.02	-	-	-29.6	-28.1		a	1	C3
Manilkara bidentata Ausubo Nispero Fruit		4	Tibes		1	C3	40.58	-	-	-28.44	-26.94		a	1	C3
Manilkara bidentata Ausubo Nispero Leaf		5	Luquillo		1	C3	-	-	-	-31.7	-30.2		a	1	C3
Melicoccus bijugatus Genip Quenepa Fruit		4	Tibes		1	C3	41.8	1.33	36.67	-28.42	-26.92	2.64	a	1	C3
Passiflora laurifolia Passion fruit Parcha Fruit		4	Portuges		1	C3	41.5	1.07	45.25	-25.1	-23.6	3.56	a	1	C3
Passiflora laurifolia Passion fruit Parcha Fruit		4	Plaza Mercado	Rio Piedras	1	C3	41.37	0.7	68.95	-29.41	-27.91	5.54	a	1	C3
Passiflora laurifolia Passion fruit Parcha Fruit		4	Plaza Mercado	Rio Piedras	1	C3	44.91	1.09	48.07	-27.31	-25.81	5.5	a	1	C3
Persea americana Avocado Aguacate Fruit		4	Plaza Mercado	Ponce	1	C3	51.72	1.32	45.71	-27.59	-26.09	2.3	a	1	C3
Persea americana Avocado Aguacate Fruit		4	Maní		1	C3	56.12	1.3	50.36	-29.26	-27.76	4.59	a	1	C3
Persea americana Avocado Aguacate Fruit		4	Toa Baja		1	C3	45.32	0.91	58.1	-29.05	-27.55	-0.97	a	1	C3
Pouteria sapota Red mammee		4	Plaza Mercado	Rio Piedras	1	C3	43.42	-	-	-29.22	-27.72		a	1	C3
Pouteria sapota Red mammee		4	Plaza Mercado	Santurce	1	C3	40.48	-	-	-28.48	-26.98		a	1	C3
Psidium guajava Guava Guayaba Fruit		4	Tibes		1	C3	46.95	1.17	46.82	-27.7	-26.2		a	1	C3
Psidium guajava Guava Guayaba Fruit		4	Plaza Mercado	Santurce	1	C3	40.84	-	-	-27.52	-26.02		a	1	C3
Psidium guajava Guava Guayaba Fruit		4	Plaza Mercado	Santurce	1	C3	42.88	1.01	49.53	-26.68	-25.18	6.74	a	1	C3
Psidium guajava Guava Guayaba Fruit		4	Plaza Mercado	Santurce	1	C3	43.19	-	-	-27.87	-26.37		a	1	C3
Rizophora mangle Mangrove Mangle Aerial root		4	Guanica		1	C3	44.52	-	-	-28.98	-27.48		a	1	C3
Rizophora mangle Mangrove Mangle Aerial root		4	Loiza		1	C3	46.16	1.43	37.66	-28.93	-27.43	0.59	a	1	C3
Spondias mombin Hog plum Jobo Fruit		4	Plaza Mercado	Ponce	1	C3	40.35	1.03	45.7	-24.11	-22.61		a	1	C3
Spondias mombin Hog plum Jobo Fruit		4	Plaza Mercado	Ponce	1	C3	40.37	1	47.1	-23.06	-21.56		a	1	C3
Spondias mombin Hog plum Jobo Fruit		4	Plaza Mercado	Ponce	1	C3	39.39	-	-	-24.61	-23.11		a	1	C3
Spondias mombin Hog plum Jobo Fruit		4	Portuges		1	C3	42.19	1.06	46.44	-27	-25.5	1.87	a	1	C3
Spondias purpurea Purple mombin Jobo? Fruit		4	Tibes		1	C3	41.8	-	-	-28.66	-27.16		a	1	C3
Sterculia apetala Panama tree Anacaguita Seed		4	Tibes		1	C3	44.43	1.59	32.6	-28.13	-26.63	2.96	a	1	C3
Tabebuia sp, Cedro blanco White cedar Edible portion		3	Middle Caicos		1	C3	-	-	-	-24.1	-22.6	5.51	a	1	C3
Tabebuia sp, Cedro blanco White cedar Edible portion		3	Middle Caicos		1	C3	-	-	-	-22.58	-21.08	5.38	a	1	C3
Xanthosoma sp, Tannier Yautia Tuber		4	Plaza Mercado	Ponce	1	C3	40.22	-	-	-25.51	-24.01		a	1	C3
Xanthosoma sp, Tannier Yautia Tuber		4	Plaza Mercado	Ponce	1	C3	40	1.03	45.31	-24.2	-22.7	2.7	a	1	C3
Xanthosoma sp, Tannier Yautia Tuber		4	Añasco		1	C3	41.19	-	-	-25.95	-24.45		a	1	C3
Xanthosoma sp, Tannier Yautia Tuber		4	Añasco		1	C3	40.34	1.21	38.9	-26.1	-24.6	3.02	a	1	C3
Xanthosoma sp, Tannier Yautia Tuber		4	Añasco		1	C3	40.96	-	-	-25.61	-24.11		a	1	C3
Xanthosoma sp, Cocoyam Malánga Tuber		4	Plaza Mercado	Rio Piedras	1	C3	41.05	-	-	-28.33	-26.83		a	1	C3
Xanthosoma sp, Cocoyam Malánga Tuber		4	Plaza Mercado	Rio Piedras	1	C3	41.33	-	-	-27.72	-26.22		a	1	C3
Xanthosoma sp, Cocoyam Malánga Tuber		4	Plaza Mercado	Rio Piedras	1	C3	41.6	1.11	43.72	-29.74	-28.24	5.79	a	1	C3
Xanthosoma sp, Cocoyam Malánga Tuber		1	Belize		1	C3	-	-	-	-26.1	-24.6	4.3	a	1	C3
Zamia integrifolia Wild sago Zamia Root		4	Tibes		1	C3	40.21	1.02	45.99	-28.67	-27.17	-0.83	a	1	C3
Zamia integrifolia Wild sago Zamia Leaf		4	Tibes		1	C3	45.07	1.97	26.69	-30.51	-29.01	-0.36	a	1	C3
Zanthoxylum sp, Wild lime Espino rubial Fruit		4	Tibes		1	C3	44.72	1.79	29.15	-26.74	-25.24	6.26	a	1	C3
Zea mays Corn Maíz Kernel		4	Añasco		1	C4	41.19	2.31	20.8	-11.05	-9.55	2.14	a	2	C4	C4	-10.4443	-8.94429	0.832029	4.33111	2.40489
Zea mays Corn Maíz Kernel		4	Añasco		1	C4	41.59	1.91	25.4	-10.56	-9.06	4.74	a	2	C4
Zea mays Corn Maíz Kernel		4	Maní		1	C4	41.91	1.86	26.29	-11.01	-9.51	4.59	a	2	C4
Zea mays Corn Maíz Kernel		4	Maní		1	C4	42.13	2.1	23.41	-10.56	-9.06	2.99	a	2	C4
Zea mays Corn Maíz Kernel		4	Maní		1	C4	42.47	2.1	23.59	-10.8	-9.3	2.63	a	2	C4
Zea mays Corn Maíz Kernel		4	Maní		1	C4	42.44	2.58	19.19	-10.62	-9.12	2.38	a	2	C4
Zea mays Corn Maíz Kernel		4	Plaza Mercado	Rio Piedras	1	C4	41.84	2.18	22.39	-11.39	-9.89	5.1	a	2	C4
Zea mays Corn Maíz Kernel		4	Plaza Mercado	Rio Piedras	1	C4	42.19	1.92	25.64	-11.66	-10.16	4.41	a	2	C4
Zea mays Corn Maíz Seed		1	Bahamas		1	C4	-	-	-	-10.8	-9.3		a	2	C4
Zea mays Corn Maíz Seed		2			1	C4	-	-	-	-10.1	-8.6	10	a	2	C4
Zea mays Corn Maíz Seed		2			2	C4	-	-	-	-9.1	-7.6		-	2	C4
Zea mays Corn Maíz Edible portion		3	Grand Turk		1	C4	-	-	-11.81	-10.31	-8.81		a	2	C4
Zea mays Corn Maíz Edible portion		3	Grand Turk		1	C4	-	-	-10.97	-9.47	-7.97		a	2	C4
Zea mays Corn Maíz Edible portion		3	Grand Turk		1	C4	-	-	-10.29	-8.79	-7.29		a	2	C4
Amaranthus Amaranth Amaranto Leaf		4	Ponce		1	C4	42.11	5.06	9.71	-14.02	-12.52	13.02	a	2	C4

## Sheet: Wild plants Hispaniola
Table S1: Hispaniolan isotopic foodweb values
Taxa	Location	Natural range	Pathway	wt%C	wt%N	C:N	δ13C	δ13C adjusted	δ15N	No. samples	Reference
Domestic taxa
Agave antillarum Century Plant Maguey Root	Plaza Mercado	Likely cultivated in pre-1492 Hispaniola	CAM	45.81	-	-	-12.87	-11.37	-	-	4
Agave antillarum Century Plant Maguey Leaf	Plaza Mercado	Likely cultivated in pre-1492 Hispaniola	CAM	39.46	-	-	-13.53	-12.03	-	-	4
Agave antillarum Century Plant Maguey Leaf	Plaza Mercado	Likely cultivated in pre-1492 Hispaniola	CAM	37.63	0.95	46.21	-12.4	-10.9	-	-	4
Ananas comosus Pineapple Piña Fruit	Maní	Likely cultivated in pre-1492 Hispaniola	CAM	37.74	3.52	12.51	-14.66	-13.16	6.74	-	4
Ananas comosus Pineapple Piña Fruit	Plaza Mercado	Likely cultivated in pre-1492 Hispaniola	CAM	39.22	-	-	-13.14	-11.64	-	-	4
Ananas comosus Pineapple Piña Fruit	Plaza Mercado	Likely cultivated in pre-1492 Hispaniola	CAM	40.2	-	-	-12.93	-11.43	-	-	4
Opuntia sp, Prickly pear Tuna Pad	Plaza Mercado	Likely cultivated in pre-1492 Hispaniola	CAM	32.57	1.73	21.96	-13.59	-12.09	6.4	-	4
Opuntia sp, Prickly pear Tuna Pad	Plaza Mercado	Likely cultivated in pre-1492 Hispaniola	CAM	28.27	-	-	-12.17	-10.67	-	-	4
Opuntia sp, Prickly pear Tuna Pad	Plaza Mercado	Likely cultivated in pre-1492 Hispaniola	CAM	34.87	3	13.56	-13.21	-11.71	6.46	-	4
Opuntia sp, Prickly pear Tuna Pad	Piñones	Likely cultivated in pre-1492 Hispaniola	CAM	35	3.24	12.6	-13.21	-11.71	5.37	-	4
Opuntia sp, Prickly pear Tuna Edible portion	Grand Turk	Likely cultivated in pre-1492 Hispaniola	CAM	-	-	-	-12.19	-10.69	6.92	-	3
Opuntia sp, Prickly pear Tuna Edible portion	Grand Turk	Likely cultivated in pre-1492 Hispaniola	CAM	-	-	-	-12.1	-10.6	6.06	-	3
Opuntia sp, Prickly pear Tuna Edible portion	Grand Turk	Likely cultivated in pre-1492 Hispaniola	CAM	-	-	-	-11.7	-10.2	6.79	-	3
Annona muricata Soursop Guanabana Fruit	Tibes	Likely cultivated in pre-1492 Hispaniola	C3	45.08	2.56	20.54	-26.31	-24.81	2.73	-	4
Annona muricata Soursop Guanabana Fruit	Ponce	Likely cultivated in pre-1492 Hispaniola	C3	41.7	-	-	-27.97	-26.47	-	-	4
Annona muricata Soursop Guanabana Fruit	Plaza Mercado	Likely cultivated in pre-1492 Hispaniola	C3	40.97	0.82	58.29	-28.88	-27.38	-	-	4
Annona reticulate Custard-apple Corazón Fruit	Tibes	Likely cultivated in pre-1492 Hispaniola	C3	53.41	2.78	22.41	-28.68	-27.18	1.4	-	4
Annona squamosa Sugar apple Anón Fruit	Tibes	Likely cultivated in pre-1492 Hispaniola	C3	50.28	1.07	54.82	-27.67	-26.17	-	-	4
Arachis hypogaea Peanut Maní Nut	Añasco	Likely cultivated in pre-1492 Hispaniola	C3	58.33	5.12	13.29	-25.82	-24.32	0.58	-	4
Arachis hypogaea Peanut Maní Nut	Añasco	Likely cultivated in pre-1492 Hispaniola	C3	58.16	4.68	14.5	-26.62	-25.12	0.1	-	4
Arachis hypogaea Peanut Maní Nut	Añasco	Likely cultivated in pre-1492 Hispaniola	C3	56.45	4.69	14.04	-28.6	-27.1	-0.07	-	4
Bixa orellana Annatto Achiote/guayabota Seed	Tibes	Likely cultivated in pre-1492 Hispaniola	C3	44.62	1.3	40.04	-27.56	-26.06	2.59	-	4
Capiscum sp, Chile peppers Ají Fruit	Plaza Mercado	Likely cultivated in pre-1492 Hispaniola	C3	42.67	1.93	25.79	-25.21	-23.71	2.92	-	4
Capiscum sp, Chile peppers Ají Fruit	Plaza Mercado	Likely cultivated in pre-1492 Hispaniola	C3	43.14	1.72	29.26	-26.9	-25.4	3.53	-	4
Capiscum sp, Chile peppers Ají Fruit	Ponce	Likely cultivated in pre-1492 Hispaniola	C3	47.81	2.35	23.74	-24.61	-23.11	9.24	-	4
Carica papaya Papaya Papaya/lechosa Fruit	Plaza Mercado	Likely cultivated in pre-1492 Hispaniola	C3	38.25	-	-	-25.89	-24.39	-	-	4
Carica papaya Papaya Papaya/lechosa Fruit	Ponce	Likely cultivated in pre-1492 Hispaniola	C3	38.27	1.11	40.22	-25.89	-24.39	-	-	4
Carica papaya Papaya Papaya/lechosa Fruit	Maní	Likely cultivated in pre-1492 Hispaniola	C3	38.87	0.96	47.24	-24.48	-22.98	-	-	4
Cecropia peltata Trumpet-tree Yagrumo Leaf	Real Anon	Likely cultivated in pre-1492 Hispaniola	C3	43.56	1.4	36.3	-28.41	-26.91	-	-	4
Cecropia peltata Trumpet-tree Yagrumo Flower	Near Yauco	Likely cultivated in pre-1492 Hispaniola	C3	42.74	3.16	15.78	-26.08	-24.58	6.41	-	4
Cecropia peltata Trumpet-tree Yagrumo Leaf	Luquillo	Likely cultivated in pre-1492 Hispaniola	C3	-	-	-	-29.9	-28.4	-	-	5
Chenopodium Apazote Goosefoot Leaf	Tibes	Likely cultivated in pre-1492 Hispaniola	C3	40.02	4.62	10.11	-29.08	-27.58	4.03	-	4
Chrysobalanus icaco Cocoplum Jicaco Fruit	Tibes	Likely cultivated in pre-1492 Hispaniola	C3	46.85	2.38	22.97	-26.3	-24.8	0.65	-	4
Chrysobalanus icaco Cocoplum Jicaco Fruit	Loiza	Likely cultivated in pre-1492 Hispaniola	C3	41.2	-	-	-26.54	-25.04	-	-	4
Chrysobalanus icaco Cocoplum Jicaco Fruit	Loiza	Likely cultivated in pre-1492 Hispaniola	C3	39.07	-	-	-28.07	-26.57	-	-	4
Chrysobalanus icaco Cocoplum Jicaco Edible portion	Grand Turk	Likely cultivated in pre-1492 Hispaniola	C3	-	-	-	-28.39	-26.89	4.78	-	3
Chrysobalanus icaco Cocoplum Jicaco Edible portion	Grand Turk	Likely cultivated in pre-1492 Hispaniola	C3	-	-	-	-27.2	-25.7	4.43	-	3
Coccoloba uvifera Sea grape Uva de playa Fruit	La Guancha	Likely cultivated in pre-1492 Hispaniola	C3	47.43	-	-	-25.67	-24.17	-	-	4
Coccoloba uvifera Sea grape Uva de playa Fruit	La Guancha	Likely cultivated in pre-1492 Hispaniola	C3	46.31	0.98	55.13	-24.33	-22.83	-	-	4
Coccoloba uvifera Sea grape Uva de playa Fruit	Guanica	Likely cultivated in pre-1492 Hispaniola	C3	46.06	1.17	45.93	-25.67	-24.17	-	-	4
Coccoloba uvifera Sea grape Uva de playa Fruit	Loiza	Likely cultivated in pre-1492 Hispaniola	C3	46.83	0.89	61.39	-29.51	-28.01	-	-	4
Coccoloba uvifera Sea grape Uva de playa Edible portion	Grand Turk	Likely cultivated in pre-1492 Hispaniola	C3	-	-	-	-23.65	-22.15	2.06	-	3
Coccoloba uvifera Sea grape Uva de playa Edible portion	Grand Turk	Likely cultivated in pre-1492 Hispaniola	C3	-	-	-	-23.36	-21.86	2.23	-	3
Cresentia cujete Calabash Higuera Pulp	Tibes	Likely cultivated in pre-1492 Hispaniola	C3	41.77	0.97	50.24	-24.77	-23.27	-	-	4
Cresentia cujete Calabash Higuera Pulp	Tibes	Likely cultivated in pre-1492 Hispaniola	C3	44.62	1.18	44.12	-28.52	-27.02	2.37	-	4
Cucurbita pepo Pumpkin Calabaza Gourd	Plaza Mercado	Likely cultivated in pre-1492 Hispaniola	C3	39.07	2.14	21.3	-26.93	-25.43	2.5	-	4
Cucurbita pepo Pumpkin Calabaza Gourd	Maní	Likely cultivated in pre-1492 Hispaniola	C3	39.66	1.81	25.56	-25.41	-23.91	2.58	-	4
Cucurbita pepo Pumpkin Calabaza Gourd	Maní	Likely cultivated in pre-1492 Hispaniola	C3	41.54	0.85	57.02	-27.41	-25.91	-	-	4
Dioscorea sp, Yam	Cuba	Likely cultivated in pre-1492 Hispaniola	C3	-	-	-	-25.1	-23.6	7.6	-	1
Dioscorea sp, Yam	Luquillo	Likely cultivated in pre-1492 Hispaniola	C3	-	-	-	-30.9	-29.4	-	-	5
Fabeaceae Kidney bean Habichuela Bean	Añasco	Likely cultivated in pre-1492 Hispaniola	C3	41.69	4.08	11.92	-26.44	-24.94	2.62	-	4
Fabeaceae Kidney bean Habichuela Bean	Añasco	Likely cultivated in pre-1492 Hispaniola	C3	42.03	4.27	11.48	-27.17	-25.67	3.17	-	4
Fabeaceae Kidney bean Habichuela Bean	Añasco	Likely cultivated in pre-1492 Hispaniola	C3	41.44	3.7	13.07	-28.56	-27.06	4.19	-	4
Fabeaceae Kidney bean Habichuela Bean	Plaza Mercado	Likely cultivated in pre-1492 Hispaniola	C3	41.46	4.19	11.54	-25.78	-24.28	2.75	-	4
Fabeaceae Kidney bean Habichuela Bean	Plaza Mercado	Likely cultivated in pre-1492 Hispaniola	C3	41.2	3.79	12.68	-26.27	-24.77	2.46	-	4
Fabeaceae Pigeon pea Gandules Bean	Plaza Mercado	Likely cultivated in pre-1492 Hispaniola	C3	42.45	3.38	14.65	-27.09	-25.59	1.01	-	4
Fabeaceae Pigeon pea Gandules Bean	Plaza Mercado	Likely cultivated in pre-1492 Hispaniola	C3	42.11	3.5	14.04	-26.62	-25.12	1.01	-	4
Fabeaceae Pigeon pea Gandules Bean	Plaza Mercado	Likely cultivated in pre-1492 Hispaniola	C3	41.82	3.63	13.44	-26.97	-25.47	0.65	-	4
Ficus laevigata Banyan tree Jaguey Blanco	Middle Caicos	Likely cultivated in pre-1492 Hispaniola	C3	-	-	-	-27.97	-26.47	5.04	-	3
Ficus laevigata Banyan tree Jaguey Blanco	Middle Caicos	Likely cultivated in pre-1492 Hispaniola	C3	-	-	-	-27.66	-26.16	3.92	-	3
Ficus laevigata Banyan tree Jaguey Blanco	Middle Caicos	Likely cultivated in pre-1492 Hispaniola	C3	-	-	-	-25.19	-23.69	5.37	-	3
Ficus laevigata Banyan tree Jaguey Blanco	Middle Caicos	Likely cultivated in pre-1492 Hispaniola	C3	-	-	-	-25.07	-23.57	1.99	-	3
Genipa americana Genip Jagua Fruit	Plaza Mercado	Likely cultivated in pre-1492 Hispaniola	C3	40.58	-	-	-26.36	-24.86	-	-	4
Genipa americana Genip Jagua Fruit	Plaza Mercado	Likely cultivated in pre-1492 Hispaniola	C3	42.41	-	-	-26.41	-24.91	-	-	4
Hymenea courbaril West Indian Locust Algarrobo Pulp	Tibes	Likely cultivated in pre-1492 Hispaniola	C3	41.51	1.64	29.53	-27.12	-25.62	3.09	-	4
Hymenea courbaril West Indian Locust Algarrobo Pulp	Tibes	Likely cultivated in pre-1492 Hispaniola	C3	42.89	1.61	31.08	-27.42	-25.92	3.25	-	4
Ipomaea batatas Sweet potato Batata Tuber	Bahamas	Likely cultivated in pre-1492 Hispaniola	C3	-	-	-	-25.7	-24.2	3.8	-	1
Ipomoea batatas Sweet potato Batata Tuber	Plaza Mercado	Likely cultivated in pre-1492 Hispaniola	C3	40.15	-	-	-25.17	-23.67	-	-	4
Ipomoea batatas Sweet potato Batata Tuber	Maní	Likely cultivated in pre-1492 Hispaniola	C3	39.79	1.01	45.96	-24.78	-23.28	1.73	-	4
Mammea Americana Mammee apple Mamey Fruit	Tibes	Likely cultivated in pre-1492 Hispaniola	C3	40.43	-	-	-28.51	-27.01	-	-	4
Mammea Americana Mammee apple Mamey Fruit	Maní	Likely cultivated in pre-1492 Hispaniola	C3	49.72	-	-	-29.92	-28.42	-	-	4
Manihot escualenta Manioc Casavva	Tibes	Likely cultivated in pre-1492 Hispaniola	C3	44.2	-	-	-26.6	-25.1	-	-	4
Manihot escualenta Manioc Casavva	Plaza Mercado	Likely cultivated in pre-1492 Hispaniola	C3	41.22	-	-	-25.94	-24.44	-	-	4
Manihot escualenta Manioc Casavva	Plaza Mercado	Likely cultivated in pre-1492 Hispaniola	C3	41.65	-	-	-27.09	-25.59	-	-	4
Manihot escualenta Manioc Casavva	Plaza Mercado	Likely cultivated in pre-1492 Hispaniola	C3	41.26	-	-	-25.85	-24.35	-	-	4
Manihot escualenta Manioc Casavva	Belize	Likely cultivated in pre-1492 Hispaniola	C3	-	-	-	-27.6	-26.1	2.4	-	1
Manihot escualenta Manioc Casavva	Middle Caicos	Likely cultivated in pre-1492 Hispaniola	C3	-	-	-	-27.45	-25.95	2.95	-	3
Manihot escualenta Manioc Casavva	Middle Caicos	Likely cultivated in pre-1492 Hispaniola	C3	-	-	-	-27.18	-25.68	6.05	-	3
Manihot escualenta Manioc Casavva	Middle Caicos	Likely cultivated in pre-1492 Hispaniola	C3	-	-	-	-27.11	-25.61	1.86	-	3
Manihot escualenta Manioc Casavva	Middle Caicos	Likely cultivated in pre-1492 Hispaniola	C3	-	-	-	-25.99	-24.49	2.95	-	3
Manihot escualenta Manioc Casavva	Middle Caicos	Likely cultivated in pre-1492 Hispaniola	C3	-	-	-	-25.89	-24.39	3.14	-	3
Manilkara bidentata Ausubo Nispero Fruit	Plaza Mercado	Likely cultivated in pre-1492 Hispaniola	C3	42.09	-	-	-25.97	-24.47	-	-	4
Manilkara bidentata Ausubo Nispero Fruit	Tibes	Likely cultivated in pre-1492 Hispaniola	C3	41.02	-	-	-29.6	-28.1	-	-	4
Manilkara bidentata Ausubo Nispero Fruit	Tibes	Likely cultivated in pre-1492 Hispaniola	C3	40.58	-	-	-28.44	-26.94	-	-	4
Manilkara bidentata Ausubo Nispero Leaf	Luquillo	Likely cultivated in pre-1492 Hispaniola	C3	-	-	-	-31.7	-30.2	-	-	5
Melicoccus bijugatus Genip Quenepa Fruit	Tibes	Likely cultivated in pre-1492 Hispaniola	C3	41.8	1.33	36.67	-28.42	-26.92	2.64	-	4
Passiflora laurifolia Passion fruit Parcha Fruit	Portuges	Likely cultivated in pre-1492 Hispaniola	C3	41.5	1.07	45.25	-25.1	-23.6	3.56	-	4
Passiflora laurifolia Passion fruit Parcha Fruit	Plaza Mercado	Likely cultivated in pre-1492 Hispaniola	C3	41.37	0.7	68.95	-29.41	-27.91	5.54	-	4
Passiflora laurifolia Passion fruit Parcha Fruit	Plaza Mercado	Likely cultivated in pre-1492 Hispaniola	C3	44.91	1.09	48.07	-27.31	-25.81	5.5	-	4
Persea americana Avocado Aguacate Fruit	Plaza Mercado	Likely cultivated in pre-1492 Hispaniola	C3	51.72	1.32	45.71	-27.59	-26.09	2.3	-	4
Persea americana Avocado Aguacate Fruit	Maní	Likely cultivated in pre-1492 Hispaniola	C3	56.12	1.3	50.36	-29.26	-27.76	4.59	-	4
Persea americana Avocado Aguacate Fruit	Toa Baja	Likely cultivated in pre-1492 Hispaniola	C3	45.32	0.91	58.1	-29.05	-27.55	-0.97	-	4
Pouteria sapota Red mammee	Plaza Mercado	Likely cultivated in pre-1492 Hispaniola	C3	43.42	-	-	-29.22	-27.72	-	-	4
Pouteria sapota Red mammee	Plaza Mercado	Likely cultivated in pre-1492 Hispaniola	C3	40.48	-	-	-28.48	-26.98	-	-	4
Psidium guajava Guava Guayaba Fruit	Tibes	Likely cultivated in pre-1492 Hispaniola	C3	46.95	1.17	46.82	-27.7	-26.2	-	-	4
Psidium guajava Guava Guayaba Fruit	Plaza Mercado	Likely cultivated in pre-1492 Hispaniola	C3	40.84	-	-	-27.52	-26.02	-	-	4
Psidium guajava Guava Guayaba Fruit	Plaza Mercado	Likely cultivated in pre-1492 Hispaniola	C3	42.88	1.01	49.53	-26.68	-25.18	6.74	-	4
Psidium guajava Guava Guayaba Fruit	Plaza Mercado	Likely cultivated in pre-1492 Hispaniola	C3	43.19	-	-	-27.87	-26.37	-	-	4
Rizophora mangle Mangrove Mangle Aerial root	Guanica	Likely cultivated in pre-1492 Hispaniola	C3	44.52	-	-	-28.98	-27.48	-	-	4
Rizophora mangle Mangrove Mangle Aerial root	Loiza	Likely cultivated in pre-1492 Hispaniola	C3	46.16	1.43	37.66	-28.93	-27.43	0.59	-	4
Spondias mombin Hog plum Jobo Fruit	Plaza Mercado	Likely cultivated in pre-1492 Hispaniola	C3	40.35	1.03	45.7	-24.11	-22.61	-	-	4
Spondias mombin Hog plum Jobo Fruit	Plaza Mercado	Likely cultivated in pre-1492 Hispaniola	C3	40.37	1	47.1	-23.06	-21.56	-	-	4
Spondias mombin Hog plum Jobo Fruit	Plaza Mercado	Likely cultivated in pre-1492 Hispaniola	C3	39.39	-	-	-24.61	-23.11	-	-	4
Spondias mombin Hog plum Jobo Fruit	Portuges	Likely cultivated in pre-1492 Hispaniola	C3	42.19	1.06	46.44	-27	-25.5	1.87	-	4
Spondias purpurea Purple mombin Jobo? Fruit	Tibes	Likely cultivated in pre-1492 Hispaniola	C3	41.8	-	-	-28.66	-27.16	-	-	4
Sterculia apetala Panama tree Anacaguita Seed	Tibes	Likely cultivated in pre-1492 Hispaniola	C3	44.43	1.59	32.6	-28.13	-26.63	2.96	-	4
Tabebuia sp, Cedro blanco White cedar	Middle Caicos	Likely cultivated in pre-1492 Hispaniola	C3	-	-	-	-24.1	-22.6	5.51	-	3
Tabebuia sp, Cedro blanco White cedar	Middle Caicos	Likely cultivated in pre-1492 Hispaniola	C3	-	-	-	-22.58	-21.08	5.38	-	3
Xanthosoma sp, Tannier Yautia Tuber	Plaza Mercado	Likely cultivated in pre-1492 Hispaniola	C3	40.22	-	-	-25.51	-24.01	-	-	4
Xanthosoma sp, Tannier Yautia Tuber	Plaza Mercado	Likely cultivated in pre-1492 Hispaniola	C3	40	1.03	45.31	-24.2	-22.7	2.7	-	4
Xanthosoma sp, Tannier Yautia Tuber	Añasco	Likely cultivated in pre-1492 Hispaniola	C3	41.19	-	-	-25.95	-24.45	-	-	4
Xanthosoma sp, Tannier Yautia Tuber	Añasco	Likely cultivated in pre-1492 Hispaniola	C3	40.34	1.21	38.9	-26.1	-24.6	3.02	-	4
Xanthosoma sp, Tannier Yautia Tuber	Añasco	Likely cultivated in pre-1492 Hispaniola	C3	40.96	-	-	-25.61	-24.11	-	-	4
Xanthosoma sp, Cocoyam Malánga Tuber	Plaza Mercado	Likely cultivated in pre-1492 Hispaniola	C3	41.05	-	-	-28.33	-26.83	-	-	4
Xanthosoma sp, Cocoyam Malánga Tuber	Plaza Mercado	Likely cultivated in pre-1492 Hispaniola	C3	41.33	-	-	-27.72	-26.22	-	-	4
Xanthosoma sp, Cocoyam Malánga Tuber	Plaza Mercado	Likely cultivated in pre-1492 Hispaniola	C3	41.6	1.11	43.72	-29.74	-28.24	5.79	-	4
Xanthosoma sp, Cocoyam Malánga Tuber	Belize	Likely cultivated in pre-1492 Hispaniola	C3	-	-	-	-26.1	-24.6	4.3	-	1
Zamia integrifolia Wild sago Zamia Root	Tibes	Likely cultivated in pre-1492 Hispaniola	C3	40.21	1.02	45.99	-28.67	-27.17	-0.83	-	4
Zamia integrifolia Wild sago Zamia Leaf	Tibes	Likely cultivated in pre-1492 Hispaniola	C3	45.07	1.97	26.69	-30.51	-29.01	-0.36	-	4
Zanthoxylum sp, Wild lime Espino rubial Fruit	Tibes	Likely cultivated in pre-1492 Hispaniola	C3	44.72	1.79	29.15	-26.74	-25.24	6.26	-	4
Zea mays Corn Maíz Kernel	Añasco	Likely cultivated in pre-1492 Hispaniola	C4	41.19	2.31	20.8	-11.05	-9.55	2.14	-	4
Zea mays Corn Maíz Kernel	Añasco	Likely cultivated in pre-1492 Hispaniola	C4	41.59	1.91	25.4	-10.56	-9.06	4.74	-	4
Zea mays Corn Maíz Kernel	Maní	Likely cultivated in pre-1492 Hispaniola	C4	41.91	1.86	26.29	-11.01	-9.51	4.59	-	4
Zea mays Corn Maíz Kernel	Maní	Likely cultivated in pre-1492 Hispaniola	C4	42.13	2.1	23.41	-10.56	-9.06	2.99	-	4
Zea mays Corn Maíz Kernel	Maní	Likely cultivated in pre-1492 Hispaniola	C4	42.47	2.1	23.59	-10.8	-9.3	2.63	-	4
Zea mays Corn Maíz Kernel	Maní	Likely cultivated in pre-1492 Hispaniola	C4	42.44	2.58	19.19	-10.62	-9.12	2.38	-	4
Zea mays Corn Maíz Kernel	Plaza Mercado	Likely cultivated in pre-1492 Hispaniola	C4	41.84	2.18	22.39	-11.39	-9.89	5.1	-	4
Zea mays Corn Maíz Kernel	Plaza Mercado	Likely cultivated in pre-1492 Hispaniola	C4	42.19	1.92	25.64	-11.66	-10.16	4.41	-	4
Zea mays Corn Maíz Seed	Bahamas	Likely cultivated in pre-1492 Hispaniola	C4	-	-	-	-10.8	-9.3	-	-	1
Zea mays Corn Maíz Seed		Likely cultivated in pre-1492 Hispaniola	C4	-	-	-	-10.1	-8.6	10	-	2
Zea mays Corn Maíz Seed		Likely cultivated in pre-1492 Hispaniola	C4	-	-	-	-9.1	-9.1	-	-	2
Zea mays Corn Maíz Edible portion	Grand Turk	Likely cultivated in pre-1492 Hispaniola	C4	-	-	-11.81	-10.31	0.91	-	-	3
Zea mays Corn Maíz Edible portion	Grand Turk	Likely cultivated in pre-1492 Hispaniola	C4	-	-	-10.97	-9.47	1.86	-	-	3
Amaranthus Amaranth Amaranto Leaf	Ponce	Likely cultivated in pre-1492 Hispaniola	C4	42.11	5.06	9.71	-14.02	-	13.02	-	4
Zea mays Corn Maíz Edible portion	Grand Turk	Likely cultivated in pre-1492 Hispaniola	C4	-	-	-10.29	-8.79	2.18	-	-	3
Wild taxa
Acacia angustissima		West Indies	C3	-	-	-	-26.9	-25.4	-	1	6
Alchornea latifolia		C, S.America, West Indies	C3	-	-	-	-32.8	-31.3	-	1	10
Alchornea latifolia		C, S.America, West Indies	C3	-	-	-	-29.3	-27.8	-	1	10
Apteria aphylla		Tropical & Subtropical America.	C3	-	-	-	-31	-29.5	-4.19	1	14
Apteria aphylla		Tropical & Subtropical America.	C3	-	-	-	-31.6	-30.1	0.65	1	14
Apteria aphylla		Tropical & Subtropical America.	C3	-	-	-	-30.63	-29.13	-3.32	1	14
Apteria aphylla		Tropical & Subtropical America.	C3	-	-	-	-31.15	-29.65	1.84	1	14
Asplundia rigida		Hispaniola, Lesser Antilles to Trinidad	C3	-	-	-	-36.02	-34.52	-7.8	1	14
Asplundia rigida		Hispaniola, Lesser Antilles to Trinidad	C3	-	-	-	-36.78	-35.28	-9.14	1	14
Asplundia rigida		Hispaniola, Lesser Antilles to Trinidad	C3	-	-	-	-37.66	-36.16	-5.71	1	14
Asplundia rigida		Hispaniola, Lesser Antilles to Trinidad	C3	-	-	-	-37.05	-35.55	-5.67	1	14
Batis maritima		Coastal Tropical & Subtropical America.	C3	-	-	-	-27.2	-25.7	10.6	1	13
Buchenavia tetraphylla		Caribbean	C3	-	-	-	-30.09	-28.59	-	1	11
Caesalpina coriaria		West Indies	C3	-	-	-	-26.9	-25.4	-	1	6
Capparis indica		West Indies	C3	-	-	-	-27.5	-26	-	7	6
Chionanthus domingensis		Tropical Americas inc. West Indies	C3	-	-	-	-30.5	-29	-	1	10
Chlorphora tinctoria		Tropical Americas inc. West Indies	C3	-	-	-	-26.7	-25.2	-	1	6
Cissus verticillata		Hispaniola, but also tropical Americas	C3	-	-	-	-25.6	-24.1	-	2	6
Cleome spinosa		Mexico to Tropical America	C3	-	-	-	-27.3	-25.8	9	1	16
Cleome spinosa		Mexico to Tropical America	C3	-	-	-	-27.1	-25.6	9.8	1	16
Cordia alliodora		Tropical Americas inc. West Indies	C3	-	-	-	-28.5	-27	-	6	6
Croton punctatus		SE. U.S.A. to Colombia, Caribbean	C3	-	-	-	-30.3	-28.8	6.1	1	13
Cyrilla racemiflora		Tropical Americas inc. West Indies	C3	-	-	-	-28.1	-26.6	-	1	10
Danea nodosa		Greater Antilles and s. Brazil	C3	-	-	-	-29.1	-27.6	-	1	10
Drypetes glauca		West Indies	C3	-	-	-	-30.25	-28.75	-	1	11
Egletes prostrata		Tropical Americas inc. West Indies	C3	-	-	-	-31.2	-29.7	7.4	1	13
Erythroxylum havanense		West Indies	C3	-	-	-	-27	-25.5	-	1	6
Guarea guidonia		circum-Caribbean	C3	-	-	-	-32	-30.5	-	1	10
Guarea guidonia		circum-Caribbean	C3	-	-	-	-36.28	-34.78	-	1	11
Guarea ramiflora		Greater Antilles	C3	-	-	-	-30.5	-29	-	1	10
Gynerium sagittatum		Mexico to Tropical America	C3	-	-	-	-25.8	-24.3	2.7	1	16
Gynerium sagittatum		Mexico to Tropical America	C3	-	-	-	-25.1	-23.6	2.3	1	16
Heliotropium curassavicum		Tropical & Subtropical America.	C3	-	-	-	-30	-28.5	8.8	1	13
Heterostachys ritteriana		Hispaniola, Colombia to Argentina	C3	-	-	-	-28.7	-27.2	10.6	1	13
Ichnanthus pallens		Tropical & Subtropical America	C3	-	-	-	-33.7	-32.2	-2.85	1	14
Ichnanthus pallens		Tropical & Subtropical America	C3	-	-	-	-36.59	-35.09	-2.03	1	14
Ludwigia octovalvis		Tropical and subtropical Americas	C3	-	-	-	-27.5	-26	0.6	1	16
Ludwigia octovalvis		Tropical and subtropical Americas	C3	-	-	-	-2.9	-1.4	1.3	1	16
Manilkara bidentata		Tropical Americas inc. West Indies	C3	-	-	-	-31.7	-30.2	-	1	10
Manilkara bidentata		Tropical Americas inc. West Indies	C3	-	-	-	-27.67	-26.17	-	1	11
Marcgravia brownei		Greater Antilles	C3	-	-	-	-29.8	-28.3	-	1	10
Marcgravia brownei		Greater Antilles	C3	-	-	-	-30.3	-28.8	-	1	10
Micropholis chrysophylloides		West Indies	C3	-	-	-	-32.7	-31.2	-	1	10
Ocotea leucoxylon		Tropical Americas inc. West Indies	C3	-	-	-	-30.8	-29.3	-	1	10
Ormosia krugii		Hispaniola, PR and Leeward Islands	C3	-	-	-	-28.51	-27.01	-	1	11
Oxalis corniculata		Mexico to Venezuela and Peru, Caribbean	C3	-	-	-	-30.6	-29.1	7.1	1	16
Oxalis corniculata		Mexico to Venezuela and Peru, Caribbean	C3	-	-	-	-31	-29.5	6	1	16
Oxalis corniculata		Mexico to Venezuela and Peru, Caribbean	C3	-	-	-	-31.2	-29.7	4.7	1	16
Passiflora foetida		Tropical and subtropical Americas	C3	-	-	-	-27.5	-26	9.5	1	16
Passiflora foetida		Tropical and subtropical Americas	C3	-	-	-	-27.2	-25.7	1.7	1	16
Passiflora foetida		Tropical and subtropical Americas	C3	-	-	-	-27.5	-26	7.8	1	16
Philohendron hederaceum		Mexico to Tropical America	C3	-	-	-	-35.01	-33.51	-5.16	1	14
Piper hispidium		Tropical Americas inc. West Indies	C3	-	-	-	-31.4	-29.9	-	1	10
Prestoea montana		West Indies	C3	-	-	-	-27.7	-26.2	-	1	10
Prestoea montana		West Indies	C3	-	-	-	-29.2	-27.7	-	1	10
Prestoea montana		West Indies	C3	-	-	-	-31.4	-29.9	-	1	10
Prestoea montana		West Indies	C3	-	-	-	-31.35	-29.85	-	1	11
Protium osseum		West Indies	C3	-	-	-	-32	-30.5	-	1	10
Psychotria berteroana		S. Mexico and Tropical Americas	C3	-	-	-	-30	-28.5	-	1	10
Psychotria berteroana		S. Mexico and Tropical Americas	C3	-	-	-	-30.2	-28.7	-	1	10
Psychotria berteroana		S. Mexico and Tropical Americas	C3	-	-	-	-31.1	-29.6	-	1	10
Racinaea tetrantha var. caribaea		West Indies	C3	-	-	-	-27.8	-26.3	-	1	8
Rourea surinamensis		Cuba, Hispaniola, N. South America	C3	-	-	-	-30.6	-29.1	-	1	10
Scaevola plumieri		Global- tropics and subtropics	C3	-	-	-	-27.9	-26.4	6.6	1	13
Scleria secans		S. Mexico to Tropical America.	C3	-	-	-	-35.94	-34.44	-2.58	1	14
Scleria secans		S. Mexico to Tropical America.	C3	-	-	-	-36.23	-34.73	-3.2	1	14
Scleria secans		S. Mexico to Tropical America.	C3	-	-	-	-38.07	-36.57	4.64	1	14
Sesuvium portulacastrum		Global- tropics and subtropics	C3	-	-	-	-26.2	-24.7	8.3	1	13
Sloanea berteroana		Hispaniola, PR	C3	-	-	-	-29.4	-27.9	-	1	10
Sloanea berteroana		Hispaniola, PR	C3	-	-	-	-32.57	-31.07	-	1	11
Suriana maritima		S. Mexico to Tropical America including WI	C3	-	-	-	-26.1	-24.6	4.3	1	13
Tabebuia heterophylla		West Indies	C3	-	-	-	-33.25	-31.75	-	1	11
Tournefortia gnaphalodes		Mexico to Central America, Caribbean	C3	-	-	-	-26.5	-25	6	1	13
Voyria aphylla		S. Mexico to Tropical America	C3	-	-	-	-30.51	-29.01	-6.07	1	14
Voyria aphylla		S. Mexico to Tropical America	C3	-	-	-	-30.71	-29.21	-8.05	1	14
Voyria aphylla		S. Mexico to Tropical America	C3	-	-	-	-30.66	-29.16	-5.82	1	14
Voyria aphylla		S. Mexico to Tropical America	C3	-	-	-	-31.02	-29.52	-10.4	1	14
Voyria tenella		S. Mexico to Tropical America	C3	-	-	-	-30.11	-28.61	-3.89	1	14
Voyria tenella		S. Mexico to Tropical America	C3	-	-	-	-30.03	-28.53	-6.83	1	14
Amaranthus australis		SE. U.S.A. to Mexico, Caribbean to Venezuela.	C4	-	-	-	-15.1	-13.6	-	3	15
Amaranthus crassipes		S. U.S.A. N. South America	C4	-	-	-	-13.3	-11.8	-	4	15
Amaranthus polygonoides		S. Central & SE. U.S.A. to Mexico, Caribbean.	C4	-	-	-	-13.1	-11.6	-	3	15
Amaranthus spinosus		Mexico to Tropical America	C4	-	-	-	-12.6	-11.1	-	3	15
Amaranthus spinosus		Mexico to Tropical America	C4	-	-	-	-14.4	-12.9	13.3	1	16
Amaranthus spinosus		Mexico to Tropical America	C4	-	-	-	-13.8	-12.3	16.1	1	16
Amaranthus spinosus		Mexico to Tropical America	C4	-	-	-	-14	-12.5	15.3	1	16
Amaranthus spinosus		Mexico to Tropical America	C4	-	-	-	-14.4	-12.9	15.3	1	16
Amaranthus tortuosus (dubius)		Mexico to Tropical America	C4	-	-	-	-12.8	-11.3	-	2	15
Amaranthus viridis		SE. Mexico to Tropical America	C4	-	-	-	-13.9	-12.4	-	5	15
Blutaparon vermiculare		Tropical & Subtropical America	C4	-	-	-	-13.9	-12.4	8.5	1	13
Blutaparon vermiculare		Tropical & Subtropical America	C4	-	-	-	-13.2	-11.7	-	3	15
Cenchrus myosuroides		Tropical and subtropical Americas	C4	-	-	-	-13.3	-11.8	5.7	1	16
Chloris virgata		Widespread- Americas	C4	-	-	-	-14.23	-12.73	-	1	12
Cyperus corymbosus		Africa to Indo-China, Tropical America	C4	-	-	-	-13.1	-11.6	8.3	1	16
Cyperus corymbosus		Africa to Indo-China, Tropical America	C4	-	-	-	-11.2	-9.7	8.8	1	16
Cyperus corymbosus		Africa to Indo-China, Tropical America	C4	-	-	-	-11.7	-10.2	7.8	1	16
Cyperus corymbosus		Africa to Indo-China, Tropical America	C4	-	-	-	-14.2	-12.7	9.1	1	16
Euphorbia mesembrianthemifolia		Florida to Venezuela, Bermuda and the Caribbean	C4	-	-	-	-14.2	-12.7	3.4	1	13
Froelichia interrupta		Mexico to Tropical America	C4	-	-	-	-10.8	-9.3	-	2	15
Lithophila muscoides		Caribbean to N. South America.	C4	-	-	-	-12.2	-10.7	-	2	15
Mayariochloa amphistemon		Central and east Cuba	C4	-	-	-	-9.2	-7.7	-	1	9
Scutachne dura		West Indies	C4	-	-	-	-15.7	-14.2	-	1	9
Sporobolus virginicus		Global- tropics and subtropics	C4	-	-	-	-14.6	-13.1	4.8	1	13
Trianthema portulacastrum		Global- tropics and subtropics	C4	-	-	-	-14.2	-12.7	17.3	1	16
Trianthema portulacastrum		Global- tropics and subtropics	C4	-	-	-	-13.7	-12.2	12.3	1	16
Acechmea aquilega		Jamaica, Brazil, Costa Rica, north S. America	CAM	-	-	-	-14.5	-13	-	4	8
Aechmea lingulata		West Indies	CAM	-	-	-	-15.4	-13.9	-	1	8
Aechmea nudicaulis		West Indies	CAM	-	-	-	-14.1	-12.6	-	5	8
Agave angustifolia		Mexico, possibly West Indies	CAM	-	-	-	-12.7	-11.2	-	3	6
Bromelia karatas		West Indies	CAM	-	-	-	-13.9	-12.4	-	1	7
Campylocentrum sp.		West Indies	CAM	-	-	-	-12.9	-11.4	-	3	6
Nopalea karwinksiana		West Indies, origin unknown	CAM	-	-	-	-13	-11.5	-	2	6
Tillandsia elongata		Jamaica, Central America, northern S. America	CAM	-	-	-	-16.2	-14.7	-	1	8
Tillandsia fasciculata		West Indies	CAM	-	-	-	-13.1	-11.6	-	4	6
Tillandsia usneoides		West Indies - tropical Americas	CAM	-	-	-	-13.9	-12.4	-	1	6
Tillandsia usneoides		West Indies - tropical Americas	CAM	-	-	-	-13.6	-12.1	3.7	1	16
Tillandsia usneoides		West Indies - tropical Americas	CAM	-	-	-	-14.2	-12.7	1.9	1	16
Tillandsia usneoides		West Indies - tropical Americas	CAM	-	-	-	-13.9	-12.4	14.5	1	16
Tillandsia usneoides		West Indies - tropical Americas	CAM	-	-	-	-13.6	-12.1	0	1	16
Average values
Domestic taxa
	δ13Cadjusted	SD	δ15N	SD
C3	-25.5	1.8	3.1	2.1
C4/CAM	-10.2	1.5	5.7	2.8
Wild taxa
	δ13Cadjusted	SD	δ15N	SD
C3	-28.5	4.3	1.1	6.2
C4/CAM	-12	1.3	9.2	5.2
All taxa
	δ13Cadjusted	SD	δ15N	SD
C3	-26.8	3.5	2.3	4.4
C4/CAM	-11.5	1.4	7.5	4.4
References
Domestic taxa
1 Keegan WF, DeNiro MJ. 1988. Stable Carbon- and Nitrogen-Isotope Ratios of Bone Collagen Used to Study Coral-Reef and Terrestrial Components of Prehistoric Bahamian Diet. American Antiquity 53: 320–336. DOI: 10.2307/281022
2 Schwarcz HP, Melbye J, Anne Katzenberg M, Knyf M. 1985. Stable isotopes in human skeletons of Southern Ontario: reconstructing Palaeodiet. Journal of Archaeological Science 12: 187–206. DOI: 10.1016/0305-4403(85)90020-2
3 Stokes AV. 1998. A Biogeographic Survey of Prehistoric Human Diet in the West Indies Using Stable Isotopes, Ph.D. dissertation, University of Florida: Gainesville
4 Pestle WJ. 2010. Diet and Society in Prehistoric Puerto Rico: An Isotopic Approach. PhD Dissertation. University of Illinois at Chicago: Chicago.
5 von Fischer JC, Tieszen LL. 1995. Carbon Isotope Characterization of Vegetation and Soil Organic Matter in Subtropical Forests in Luquillo, Puerto Rico. Biotropica 27: 138–148. DOI: 10.2307/2388989
Wild taxa
6 Mooney HA, Bullock SH, Ehleringer JR. 1989. Carbon Isotope Ratios of Plants of a Tropical Dry Forest in Mexico. Functional Ecology 3: 137–142. DOI: 10.2307/2389294
7 Crayn DM, Winter K, Schulte K, Smith JAC. 2015. Photosynthetic pathways in Bromeliaceae: phylogenetic and ecological significance of CAM and C3 based on carbon isotope ratios for 1893 species. Botanical Journal of the Linnean Society 178: 169–221. DOI: 10.1111/boj.12275
8 Smith JAC, Griffiths H, Lüttge U, Crook CE, Griffiths NM, Stimmel K-H. 1986. Comparative ecophysiology of CAM and C3 bromeliads. IV. Plant water relations. Plant, Cell & Environment 9: 395–410. DOI: 10.1111/j.1365-3040.1986.tb01753.x
9 Brown WV. 1977. The Kranz Syndrome and its Subtypes in Grass Systematics. Fisher-Harrison.
10 von Fischer JC, Tieszen LL. 1995. Carbon Isotope Characterization of Vegetation and Soil Organic Matter in Subtropical Forests in Luquillo, Puerto Rico. Biotropica 27: 138–148. DOI: 10.2307/2388989
11 Medina E, Sternberg L, Cuevas E. 1991. Vertical Stratification of δ 13C Values in Closed Natural and Plantation Forests in the Luquillo Mountains, Puerto Rico. Oecologia 87: 369–372.
12 Waller SS, Lewis JK. 1979. Occurrence of C 3 and C 4 Photosynthetic Pathways in North American Grasses. Journal of Range Management 32: 12. DOI: 10.2307/3897378
13 Medina E. 2016. Physiological Ecology of Psammophytic and Halophytic Plant Species from Coastal Plains in Northern South America. In Sabkha Ecosystems: Volume V: The Americas, Khan MA, Boër B, Ȫzturk M, Clüsener-Godt M, Gul B, and Breckle S-W (eds). Springer International Publishing: Cham; 29–56. DOI: 10.1007/978-3-319-27093-7_3
14 Courty P-E, Walder F, Boller T, Ineichen K, Wiemken A, Rousteau A, Selosse M-A. 2011. Carbon and Nitrogen Metabolism in Mycorrhizal Networks and Mycoheterotrophic Plants of Tropical Forests: A Stable Isotope Analysis1[W]. Plant Physiology 156: 952–961. DOI: 10.1104/pp.111.177618
15 Sage RF, Sage TL, Pearcy RW, Borsch T. 2007. The Taxonomic Distribution of C4 Photosynthesis in Amaranthaceae Sensu Stricto. American Journal of Botany 94: 1992–2003.
16 Szpak P, White CD, Longstaffe FJ, Millaire J-F, Vásquez Sánchez VF. 2013. Carbon and Nitrogen Isotopic Survey of Northern Peruvian Plants: Baselines for Paleodietary and Paleoecological Studies. PLoS ONE 8: e53763. DOI: 10.1371/journal.pone.0053763

## Sheet: All plants Hispaniola
6
6
6
6
6
6
6
6
6
6
6
6
7
8
8
8
8
8
9
9
10
10
10
10
10
10
10
10
10
10
10
10
10
10
10
10
10
10
10
10
10
10
12
12
12
12
12
12
12
12
13
15
15
15
15
15
15
15
15
15
15
15
15
16
16
16
16
16
16
16
16
16
16
16
16
16
16
16
16
16
16
16
16
17
17
17
17
17
17
17
17
17
18
18
18
18
18
18
18
18
18
18
18
18
18
18
18
18
18
18
18
18
18
18
18
18
18
18
18
